# Supplementary material for: Pyridinium [2,6-bis­(5-phenyl-1H-pyrazol-3-yl-κN 2)pyridine-κN]tetra­nitrato-κ6 O,O′;κO-samarium(III) pyridine monosolvate
Source: Acta Crystallogr Sect E Struct Rep Online. 2011 Jun 18;67(Pt 7):m945–6. doi: 10.1107/S1600536811022653 (PMC3152084; doi:10.1107/S1600536811022653)
Supplement: Supplementary file 1 [file e-67-0m945-sup1.cif]

##############################################################################
#                                                                            #
# This CIF contains the data in a paper accepted for publication in          #
# Acta Crystallographica Section E. It conforms to the requirements of       #
# Notes for Authors for Acta Crystallographica Section E, and has been       #
# peer reviewed under the auspices of the IUCr Commission on Journals.       #
#                                                                            #
# Full details of the Crystallographic Information File format               #
# are given in the paper "The Crystallographic Information File (CIF):       #
# a New Standard Archive File for Crystallography" by S. R. Hall, F. H.      #
# Allen and I. D. Brown [Acta Cryst. (1991), A47, 655-685].                  #
#                                                                            #
# The current version of the core CIF dictionary is obtainable from          #
# ftp://ftp.iucr.org/pub/cif_core.dic.                                       #
#                                                                            #
# Software is freely available for graphical display of the structure(s)     #
# in this CIF. For information consult the CIF software page                 #
# http://www.iucr.org/resources/cif/software.                                #
#                                                                            #
# This file may be used for bona fide research purposes within the           #
# scientific community so long as proper attribution is given to the journal # 
# article from which it was obtained.                                        #
#                                                                            #
##############################################################################
data_I
_audit_creation_method     SHELXL-97
_chemical_name_systematic
;
Pyridinium
[2,6-bis(5-phenyl-1<i>H</i>-pyrazol-3-yl-\k<i>N</i>^2^)pyridine-
\k<i>N</i>]tetranitrato-\k^6^<i>O</i>,<i>O</i>';\k<i>O</i>-samarium(III)
pyridine monosolvate
;
_chemical_name_common     ?
_chemical_formula_moiety     'C5 H6 N +, C23 H17 N9 O12 Sm -, C5 H5 N'
_chemical_formula_sum     'C33 H28 N11 O12 Sm'
_chemical_formula_iupac     '(C5 H6 N) [Sm (N O3)4 (C23 H17 N5)], C5 H5 N'
_chemical_formula_weight     921.01
_chemical_melting_point     ?
_symmetry_cell_setting     triclinic
_symmetry_space_group_name_H-M     'P -1'
_symmetry_space_group_name_Hall     '-P 1'
loop_
    _symmetry_equiv_pos_as_xyz
    'x, y, z'
    '-x, -y, -z'
_cell_length_a     10.5234(19)
_cell_length_b     12.826(2)
_cell_length_c     14.190(3)
_cell_angle_alpha     75.970(2)
_cell_angle_beta     86.453(2)
_cell_angle_gamma     84.108(2)
_cell_volume     1847.0(6)
_cell_formula_units_Z     2
_cell_measurement_reflns_used     3698
_cell_measurement_theta_min     2.40
_cell_measurement_theta_max     24.58
_cell_measurement_temperature     296(2)
_exptl_crystal_description     Block
_exptl_crystal_colour     colorless
_exptl_crystal_size_max     0.18
_exptl_crystal_size_mid     0.12
_exptl_crystal_size_min     0.10
_exptl_crystal_density_diffrn     1.656
_exptl_crystal_density_meas     ?
_exptl_crystal_density_method     'not measured'
_exptl_crystal_F_000     922
_exptl_absorpt_coefficient_mu     1.668
_exptl_absorpt_correction_type     multi-scan
_exptl_absorpt_process_details     '(SADABS; Bruker, 2005)'
_exptl_absorpt_correction_T_min     0.753
_exptl_absorpt_correction_T_max     0.851
_exptl_special_details
;
;
_diffrn_ambient_temperature     296(2)
_diffrn_radiation_type     MoK\a
_diffrn_radiation_wavelength     0.71073
_diffrn_radiation_source     'fine-focus sealed tube'
_diffrn_radiation_monochromator     graphite
_diffrn_measurement_device_type     'Bruker APEXII CCD'
_diffrn_measurement_method     '\f and \w'
_diffrn_detector_area_resol_mean     ?
_diffrn_reflns_number     9121
_diffrn_reflns_av_R_equivalents     0.0202
_diffrn_reflns_av_sigmaI/netI     0.0478
_diffrn_reflns_theta_min     1.48
_diffrn_reflns_theta_max     25.05
_diffrn_reflns_theta_full     25.05
_diffrn_measured_fraction_theta_max     0.977
_diffrn_measured_fraction_theta_full     0.977
_diffrn_reflns_limit_h_min     -12
_diffrn_reflns_limit_h_max     12
_diffrn_reflns_limit_k_min     -15
_diffrn_reflns_limit_k_max     14
_diffrn_reflns_limit_l_min     -15
_diffrn_reflns_limit_l_max     16
_refine_special_details
;
Refinement of <i>F</i>^2^ against ALL reflections. The weighted <i>R</i>-factor
<i>wR</i> and goodness of fit <i>S</i> are based on <i>F</i>^2^, conventional
<i>R</i>-factors <i>R</i> are based on <i>F</i>, with <i>F</i> set to zero for
negative <i>F</i>^2^. The threshold expression of <i>F</i>^2^ >
\s(<i>F</i>^2^) is used only for calculating <i>R</i>-factors(gt) <i>etc</i>.
and is not relevant to the choice of reflections for refinement.
<i>R</i>-factors based on <i>F</i>^2^ are statistically about twice as large
as those based on <i>F</i>, and <i>R</i>- factors based on ALL data will be
even larger.
;
_reflns_number_total     6391
_reflns_number_gt     5442
_reflns_threshold_expression     I>2\s(I)
_refine_ls_structure_factor_coef     Fsqd
_refine_ls_matrix_type     full
_refine_ls_R_factor_all     0.0437
_refine_ls_R_factor_gt     0.0349
_refine_ls_wR_factor_gt     0.0802
_refine_ls_wR_factor_ref     0.0863
_refine_ls_goodness_of_fit_ref     1.087
_refine_ls_restrained_S_all     1.087
_refine_ls_number_reflns     6391
_refine_ls_number_parameters     517
_refine_ls_number_restraints     1
_refine_ls_hydrogen_treatment     mixed
_refine_ls_weighting_scheme     calc
_refine_ls_weighting_details
         'calc w=1/[\s^2^(Fo^2^)+(0.0390P)^2^+0.1955P] where P=(Fo^2^+2Fc^2^)/3'
_atom_sites_solution_hydrogens     geom
_atom_sites_solution_primary     direct
_atom_sites_solution_secondary     difmap
_refine_ls_shift/su_max     0.001
_refine_ls_shift/su_mean     0.000
_refine_diff_density_max     0.953
_refine_diff_density_min     -0.668
_refine_ls_extinction_method     none
_refine_ls_extinction_coef     ?
loop_
    _atom_type_symbol
    _atom_type_description
    _atom_type_scat_dispersion_real
    _atom_type_scat_dispersion_imag
    _atom_type_scat_source
    'C' 'C' 0.0033 0.0016
                         'International Tables Vol C Tables 4.2.6.8 and 6.1.1.4'
    'H' 'H' 0.0000 0.0000
                         'International Tables Vol C Tables 4.2.6.8 and 6.1.1.4'
    'N' 'N' 0.0061 0.0033
                         'International Tables Vol C Tables 4.2.6.8 and 6.1.1.4'
    'O' 'O' 0.0106 0.0060
                         'International Tables Vol C Tables 4.2.6.8 and 6.1.1.4'
    'Sm' 'Sm' -0.1638 3.4418
                         'International Tables Vol C Tables 4.2.6.8 and 6.1.1.4'
_computing_data_collection     'APEX2 (Bruker, 2005)'
_computing_cell_refinement     'SAINT (Bruker, 2005)'
_computing_data_reduction     'SAINT (Bruker, 2005)'
_computing_structure_solution     'SHELXS97 (Sheldrick, 2008)'
_computing_structure_refinement     'SHELXL97 (Sheldrick, 2008)'
_computing_molecular_graphics     'SHELXTL (Sheldrick, 2008)'
_computing_publication_material     'SHELXTL (Sheldrick, 2008)'
loop_
    _atom_site_type_symbol
    _atom_site_label
    _atom_site_fract_x
    _atom_site_fract_y
    _atom_site_fract_z
    _atom_site_U_iso_or_equiv
    _atom_site_adp_type
    _atom_site_calc_flag
    _atom_site_refinement_flags
    _atom_site_occupancy
    _atom_site_symmetry_multiplicity
    _atom_site_disorder_assembly
    _atom_site_disorder_group
    Sm Sm1 0.392775(19) 0.180975(17) 0.740894(14) 0.03930(9) Uani d . 1 1 . .
    N N1 0.2421(3) 0.4292(3) 0.6143(2) 0.0504(9) Uani d . 1 1 . .
    H H1 0.2027 0.4380 0.6672 0.060 Uiso calc R 1 1 . .
    N N2 0.3222(3) 0.3421(3) 0.6087(2) 0.0489(9) Uani d . 1 1 . .
    N N3 0.4891(3) 0.1922(3) 0.5612(2) 0.0422(8) Uani d . 1 1 . .
    N N4 0.5500(3) 0.0274(3) 0.7098(2) 0.0449(8) Uani d . 1 1 . .
    N N5 0.5925(3) -0.0668(3) 0.7709(2) 0.0478(9) Uani d . 1 1 . .
    H H5 0.5715 -0.0839 0.8318 0.057 Uiso calc R 1 1 . .
    N N6 0.2324(3) 0.0111(3) 0.7281(3) 0.0517(9) Uani d . 1 1 . .
    N N7 0.5444(4) 0.3545(3) 0.7586(3) 0.0619(11) Uani d . 1 1 . .
    N N8 0.4712(3) 0.1241(3) 0.9461(2) 0.0419(8) Uani d . 1 1 . .
    N N9 0.1128(3) 0.3034(4) 0.8302(3) 0.0530(10) Uani d . 1 1 . .
    O O1 0.2555(3) 0.0884(3) 0.6556(2) 0.0523(8) Uani d . 1 1 . .
    O O2 0.2874(3) 0.0087(3) 0.8059(2) 0.0564(8) Uani d . 1 1 . .
    O O3 0.1625(3) -0.0575(3) 0.7225(3) 0.0785(11) Uani d . 1 1 . .
    O O4 0.5834(3) 0.2912(3) 0.7043(2) 0.0570(8) Uani d . 1 1 . .
    O O5 0.4348(3) 0.3404(3) 0.8008(2) 0.0607(8) Uani d . 1 1 . .
    O O6 0.6086(5) 0.4237(4) 0.7694(3) 0.1002(14) Uani d . 1 1 . .
    O O7 0.5450(3) 0.1149(2) 0.87455(19) 0.0475(7) Uani d . 1 1 . .
    O O8 0.3550(3) 0.1487(3) 0.9302(2) 0.0518(8) Uani d . 1 1 . .
    O O9 0.5139(3) 0.1087(3) 1.0279(2) 0.0550(8) Uani d . 1 1 . .
    O O10 0.1739(3) 0.2394(3) 0.7838(2) 0.0574(8) Uani d . 1 1 . .
    O O11 0.0564(4) 0.2662(3) 0.9064(3) 0.0858(12) Uani d . 1 1 . .
    O O12 0.1077(5) 0.4011(3) 0.7945(3) 0.0980(14) Uani d . 1 1 . .
    C C1 0.1409(5) 0.6611(4) 0.5859(4) 0.0665(14) Uani d . 1 1 . .
    H H1A 0.1880 0.6357 0.6415 0.080 Uiso calc R 1 1 . .
    C C2 0.0655(5) 0.7596(5) 0.5734(4) 0.0762(16) Uani d . 1 1 . .
    H H2 0.0650 0.8009 0.6190 0.091 Uiso calc R 1 1 . .
    C C3 -0.0078(5) 0.7946(4) 0.4930(4) 0.0677(14) Uani d . 1 1 . .
    H H3 -0.0597 0.8591 0.4849 0.081 Uiso calc R 1 1 . .
    C C4 -0.0047(5) 0.7352(5) 0.4254(4) 0.0704(15) Uani d . 1 1 . .
    H H4 -0.0543 0.7594 0.3710 0.084 Uiso calc R 1 1 . .
    C C5 0.0721(5) 0.6386(4) 0.4371(4) 0.0600(13) Uani d . 1 1 . .
    H H5A 0.0733 0.5985 0.3904 0.072 Uiso calc R 1 1 . .
    C C6 0.1461(4) 0.6014(3) 0.5168(3) 0.0463(10) Uani d . 1 1 . .
    C C7 0.2301(4) 0.5016(4) 0.5277(3) 0.0483(11) Uani d . 1 1 . .
    C C8 0.3085(4) 0.4594(4) 0.4619(3) 0.0511(11) Uani d . 1 1 . .
    H H8 0.3216 0.4898 0.3960 0.061 Uiso calc R 1 1 . .
    C C9 0.3643(4) 0.3606(4) 0.5159(3) 0.0466(10) Uani d . 1 1 . .
    C C10 0.4582(4) 0.2795(3) 0.4881(3) 0.0433(10) Uani d . 1 1 . .
    C C11 0.5092(4) 0.2889(4) 0.3947(3) 0.0512(11) Uani d . 1 1 . .
    H H11 0.4845 0.3487 0.3456 0.061 Uiso calc R 1 1 . .
    C C12 0.5964(5) 0.2093(4) 0.3751(3) 0.0577(12) Uani d . 1 1 . .
    H H12A 0.6333 0.2151 0.3130 0.069 Uiso calc R 1 1 . .
    C C13 0.6286(4) 0.1200(4) 0.4492(3) 0.0502(11) Uani d . 1 1 . .
    H H13 0.6868 0.0647 0.4372 0.060 Uiso calc R 1 1 . .
    C C14 0.5737(4) 0.1134(3) 0.5414(3) 0.0394(9) Uani d . 1 1 . .
    C C15 0.6042(4) 0.0241(3) 0.6232(3) 0.0415(10) Uani d . 1 1 . .
    C C16 0.6808(4) -0.0740(4) 0.6299(3) 0.0473(11) Uani d . 1 1 . .
    H H16 0.7284 -0.0958 0.5795 0.057 Uiso calc R 1 1 . .
    C C17 0.6717(4) -0.1313(4) 0.7253(3) 0.0436(10) Uani d . 1 1 . .
    C C18 0.7312(4) -0.2360(4) 0.7754(3) 0.0465(10) Uani d . 1 1 . .
    C C19 0.7853(4) -0.3084(4) 0.7218(4) 0.0574(12) Uani d . 1 1 . .
    H H19 0.7828 -0.2893 0.6544 0.069 Uiso calc R 1 1 . .
    C C20 0.8418(5) -0.4070(4) 0.7672(4) 0.0698(15) Uani d . 1 1 . .
    H H20 0.8782 -0.4539 0.7302 0.084 Uiso calc R 1 1 . .
    C C21 0.8455(5) -0.4376(4) 0.8666(4) 0.0698(14) Uani d . 1 1 . .
    H H21 0.8833 -0.5051 0.8972 0.084 Uiso calc R 1 1 . .
    C C22 0.7923(5) -0.3669(4) 0.9206(4) 0.0680(14) Uani d . 1 1 . .
    H H22 0.7950 -0.3865 0.9880 0.082 Uiso calc R 1 1 . .
    C C23 0.7357(4) -0.2684(4) 0.8757(3) 0.0568(12) Uani d . 1 1 . .
    H H23 0.6995 -0.2220 0.9132 0.068 Uiso calc R 1 1 . .
    N N10 0.8105(4) 0.1433(5) 0.9215(5) 0.0802(15) Uani d D 1 1 . .
    H H10A 0.787(5) 0.197(3) 0.946(4) 0.096 Uiso d D 1 1 . .
    N N11 0.7357(6) 0.2897(4) 0.0295(4) 0.0979(17) Uani d . 1 1 . .
    C C24 0.8310(6) 0.1677(5) 0.8235(6) 0.0891(19) Uani d . 1 1 . .
    H H24 0.8168 0.2386 0.7877 0.107 Uiso calc R 1 1 . .
    C C25 0.8715(7) 0.0899(8) 0.7790(5) 0.108(3) Uani d . 1 1 . .
    H H25 0.8864 0.1058 0.7120 0.130 Uiso calc R 1 1 . .
    C C26 0.8898(6) -0.0067(7) 0.8290(7) 0.104(3) Uani d . 1 1 . .
    H H26 0.9183 -0.0606 0.7971 0.125 Uiso calc R 1 1 . .
    C C27 0.8699(6) -0.0339(6) 0.9241(6) 0.092(2) Uani d . 1 1 . .
    H H27 0.8839 -0.1056 0.9579 0.110 Uiso calc R 1 1 . .
    C C28 0.8300(5) 0.0413(6) 0.9714(4) 0.0766(18) Uani d . 1 1 . .
    H H28 0.8157 0.0231 1.0385 0.092 Uiso calc R 1 1 . .
    C C29 0.6193(6) 0.3324(5) 0.0444(6) 0.099(2) Uani d . 1 1 . .
    H H29 0.5524 0.3147 0.0131 0.119 Uiso calc R 1 1 . .
    C C30 0.5930(6) 0.4013(5) 0.1035(5) 0.0885(18) Uani d . 1 1 . .
    H H30 0.5094 0.4299 0.1119 0.106 Uiso calc R 1 1 . .
    C C31 0.6887(6) 0.4285(4) 0.1506(4) 0.0748(16) Uani d . 1 1 . .
    H H31 0.6721 0.4765 0.1905 0.090 Uiso calc R 1 1 . .
    C C32 0.8090(6) 0.3838(5) 0.1376(4) 0.0813(17) Uani d . 1 1 . .
    H H32 0.8770 0.4010 0.1681 0.098 Uiso calc R 1 1 . .
    C C33 0.8288(6) 0.3127(5) 0.0788(5) 0.0898(19) Uani d . 1 1 . .
    H H33 0.9105 0.2790 0.0730 0.108 Uiso calc R 1 1 . .
loop_
    _atom_site_aniso_label
    _atom_site_aniso_U_11
    _atom_site_aniso_U_22
    _atom_site_aniso_U_33
    _atom_site_aniso_U_12
    _atom_site_aniso_U_13
    _atom_site_aniso_U_23
    Sm1 0.04350(14) 0.03907(15) 0.03323(12) 0.00603(9) -0.00094(9) -0.00872(9)
    N1 0.062(2) 0.043(2) 0.039(2) 0.0179(19) -0.0016(17) -0.0065(17)
    N2 0.058(2) 0.043(2) 0.0389(19) 0.0131(18) -0.0017(16) -0.0050(17)
    N3 0.050(2) 0.040(2) 0.0363(18) 0.0014(17) -0.0012(15) -0.0111(16)
    N4 0.052(2) 0.042(2) 0.0368(18) 0.0128(17) 0.0011(16) -0.0103(17)
    N5 0.053(2) 0.049(2) 0.0371(19) 0.0123(18) 0.0016(16) -0.0092(17)
    N6 0.047(2) 0.056(3) 0.056(2) 0.004(2) 0.0077(19) -0.027(2)
    N7 0.089(3) 0.049(3) 0.046(2) -0.014(2) -0.007(2) -0.005(2)
    N8 0.052(2) 0.037(2) 0.0356(19) -0.0045(17) -0.0018(16) -0.0073(15)
    N9 0.047(2) 0.066(3) 0.047(2) 0.005(2) -0.0030(18) -0.018(2)
    O1 0.0604(19) 0.052(2) 0.0443(17) 0.0069(16) -0.0089(15) -0.0139(16)
    O2 0.063(2) 0.056(2) 0.0466(18) -0.0021(16) 0.0028(15) -0.0092(15)
    O3 0.073(2) 0.078(3) 0.100(3) -0.032(2) 0.012(2) -0.043(2)
    O4 0.065(2) 0.057(2) 0.0485(18) -0.0115(17) 0.0061(15) -0.0108(16)
    O5 0.074(2) 0.052(2) 0.0581(19) -0.0052(18) 0.0071(17) -0.0183(16)
    O6 0.141(4) 0.097(3) 0.077(3) -0.068(3) 0.006(3) -0.030(2)
    O7 0.0469(16) 0.056(2) 0.0365(15) 0.0055(14) 0.0024(13) -0.0105(14)
    O8 0.0436(17) 0.065(2) 0.0451(16) -0.0027(15) 0.0029(13) -0.0110(15)
    O9 0.066(2) 0.065(2) 0.0343(16) -0.0032(17) -0.0082(14) -0.0113(15)
    O10 0.0515(18) 0.066(2) 0.0565(19) 0.0143(16) -0.0005(15) -0.0265(17)
    O11 0.086(3) 0.097(3) 0.072(2) -0.009(2) 0.029(2) -0.023(2)
    O12 0.147(4) 0.051(3) 0.085(3) 0.014(3) 0.032(3) -0.015(2)
    C1 0.077(3) 0.069(4) 0.053(3) 0.012(3) -0.017(3) -0.016(3)
    C2 0.089(4) 0.062(4) 0.082(4) 0.017(3) -0.010(3) -0.033(3)
    C3 0.066(3) 0.052(3) 0.072(4) 0.015(3) 0.000(3) 0.001(3)
    C4 0.061(3) 0.076(4) 0.064(3) 0.013(3) -0.018(3) 0.001(3)
    C5 0.065(3) 0.056(3) 0.057(3) 0.012(3) -0.022(2) -0.013(3)
    C6 0.052(3) 0.034(3) 0.049(3) 0.005(2) -0.011(2) -0.003(2)
    C7 0.053(3) 0.042(3) 0.046(2) 0.003(2) -0.008(2) -0.005(2)
    C8 0.060(3) 0.050(3) 0.038(2) 0.005(2) -0.002(2) -0.005(2)
    C9 0.048(2) 0.046(3) 0.043(2) 0.005(2) -0.0015(19) -0.008(2)
    C10 0.051(2) 0.036(3) 0.040(2) -0.004(2) -0.0011(19) -0.005(2)
    C11 0.060(3) 0.047(3) 0.042(2) -0.001(2) 0.003(2) -0.005(2)
    C12 0.067(3) 0.066(3) 0.038(2) -0.004(3) 0.008(2) -0.011(2)
    C13 0.057(3) 0.046(3) 0.045(2) 0.008(2) 0.010(2) -0.014(2)
    C14 0.043(2) 0.035(2) 0.039(2) 0.0028(19) 0.0024(18) -0.0112(19)
    C15 0.038(2) 0.045(3) 0.043(2) 0.0017(19) 0.0006(18) -0.017(2)
    C16 0.047(2) 0.050(3) 0.046(2) 0.002(2) 0.0066(19) -0.020(2)
    C17 0.042(2) 0.042(3) 0.048(2) 0.005(2) -0.0009(19) -0.018(2)
    C18 0.041(2) 0.049(3) 0.049(2) 0.004(2) -0.0023(19) -0.014(2)
    C19 0.063(3) 0.050(3) 0.058(3) 0.014(2) -0.003(2) -0.016(2)
    C20 0.077(4) 0.056(4) 0.078(4) 0.021(3) -0.009(3) -0.027(3)
    C21 0.076(4) 0.045(3) 0.083(4) 0.010(3) -0.017(3) -0.007(3)
    C22 0.085(4) 0.050(3) 0.064(3) 0.009(3) -0.008(3) -0.007(3)
    C23 0.065(3) 0.048(3) 0.055(3) 0.009(2) 0.003(2) -0.014(2)
    N10 0.046(2) 0.101(5) 0.116(5) -0.006(3) 0.005(3) -0.071(4)
    N11 0.095(4) 0.080(4) 0.138(5) -0.007(3) 0.005(4) -0.066(4)
    C24 0.080(4) 0.076(5) 0.102(5) -0.022(4) -0.020(4) 0.007(4)
    C25 0.112(6) 0.162(8) 0.066(4) -0.072(6) 0.025(4) -0.041(5)
    C26 0.072(4) 0.108(6) 0.152(8) -0.039(4) 0.053(5) -0.070(6)
    C27 0.060(4) 0.074(5) 0.133(6) -0.005(3) -0.003(4) -0.008(5)
    C28 0.058(3) 0.114(6) 0.057(3) -0.029(4) 0.004(3) -0.012(4)
    C29 0.086(5) 0.087(5) 0.141(6) -0.014(4) -0.004(4) -0.055(5)
    C30 0.074(4) 0.085(5) 0.109(5) 0.002(3) 0.008(4) -0.034(4)
    C31 0.102(5) 0.054(4) 0.068(3) -0.006(3) 0.003(3) -0.015(3)
    C32 0.086(4) 0.084(5) 0.079(4) -0.006(4) -0.008(3) -0.028(3)
    C33 0.081(4) 0.088(5) 0.102(5) 0.014(4) 0.001(4) -0.036(4)
_geom_special_details
;
All e.s.d.'s (except the e.s.d. in the dihedral angle between two l.s. planes)
are estimated using the full covariance matrix. The cell e.s.d.'s are taken
into account individually in the estimation of e.s.d.'s in distances, angles
and torsion angles; correlations between e.s.d.'s in cell parameters are only
used when they are defined by crystal symmetry. An approximate (isotropic)
treatment of cell e.s.d.'s is used for estimating e.s.d.'s involving l.s.
planes.
;
loop_
    _geom_bond_atom_site_label_1
    _geom_bond_atom_site_label_2
    _geom_bond_site_symmetry_2
    _geom_bond_distance
    _geom_bond_publ_flag
    Sm1 O10 . 2.435(3) y
    Sm1 O5 . 2.485(3) y
    Sm1 O7 . 2.490(3) y
    Sm1 O1 . 2.495(3) y
    Sm1 N2 . 2.513(3) y
    Sm1 O2 . 2.520(3) y
    Sm1 O4 . 2.528(3) y
    Sm1 N4 . 2.544(3) y
    Sm1 O8 . 2.628(3) y
    Sm1 N3 . 2.661(3) y
    N1 N2 . 1.344(4) ?
    N1 C7 . 1.353(5) ?
    N1 H1 . 0.8600 ?
    N2 C9 . 1.336(5) ?
    N3 C14 . 1.347(5) ?
    N3 C10 . 1.357(5) ?
    N4 C15 . 1.330(5) ?
    N4 N5 . 1.356(5) ?
    N5 C17 . 1.360(5) ?
    N5 H5 . 0.8600 ?
    N6 O3 . 1.223(5) ?
    N6 O2 . 1.271(4) ?
    N6 O1 . 1.275(5) ?
    N7 O6 . 1.212(5) ?
    N7 O4 . 1.271(5) ?
    N7 O5 . 1.276(5) ?
    N8 O9 . 1.234(4) ?
    N8 O8 . 1.251(4) ?
    N8 O7 . 1.261(4) ?
    N9 O11 . 1.215(5) ?
    N9 O12 . 1.229(5) ?
    N9 O10 . 1.273(4) ?
    C1 C6 . 1.379(6) ?
    C1 C2 . 1.400(7) ?
    C1 H1A . 0.9300 ?
    C2 C3 . 1.373(7) ?
    C2 H2 . 0.9300 ?
    C3 C4 . 1.360(7) ?
    C3 H3 . 0.9300 ?
    C4 C5 . 1.388(7) ?
    C4 H4 . 0.9300 ?
    C5 C6 . 1.373(6) ?
    C5 H5A . 0.9300 ?
    C6 C7 . 1.460(6) ?
    C7 C8 . 1.380(6) ?
    C8 C9 . 1.403(6) ?
    C8 H8 . 0.9300 ?
    C9 C10 . 1.468(6) ?
    C10 C11 . 1.380(6) ?
    C11 C12 . 1.370(6) ?
    C11 H11 . 0.9300 ?
    C12 C13 . 1.383(6) ?
    C12 H12A . 0.9300 ?
    C13 C14 . 1.383(5) ?
    C13 H13 . 0.9300 ?
    C14 C15 . 1.445(6) ?
    C15 C16 . 1.409(6) ?
    C16 C17 . 1.377(6) ?
    C16 H16 . 0.9300 ?
    C17 C18 . 1.456(6) ?
    C18 C23 . 1.385(6) ?
    C18 C19 . 1.394(6) ?
    C19 C20 . 1.366(6) ?
    C19 H19 . 0.9300 ?
    C20 C21 . 1.372(7) ?
    C20 H20 . 0.9300 ?
    C21 C22 . 1.379(7) ?
    C21 H21 . 0.9300 ?
    C22 C23 . 1.363(6) ?
    C22 H22 . 0.9300 ?
    C23 H23 . 0.9300 ?
    N10 C28 . 1.330(8) ?
    N10 C24 . 1.358(8) ?
    N10 H10A . 0.85(2) ?
    N11 C29 . 1.316(7) ?
    N11 C33 . 1.334(7) ?
    C24 C25 . 1.327(9) ?
    C24 H24 . 0.9300 ?
    C25 C26 . 1.272(10) ?
    C25 H25 . 0.9300 ?
    C26 C27 . 1.319(10) ?
    C26 H26 . 0.9300 ?
    C27 C28 . 1.323(8) ?
    C27 H27 . 0.9300 ?
    C28 H28 . 0.9300 ?
    C29 C30 . 1.357(8) ?
    C29 H29 . 0.9300 ?
    C30 C31 . 1.360(8) ?
    C30 H30 . 0.9300 ?
    C31 C32 . 1.356(8) ?
    C31 H31 . 0.9300 ?
    C32 C33 . 1.371(7) ?
    C32 H32 . 0.9300 ?
    C33 H33 . 0.9300 ?
loop_
    _geom_angle_atom_site_label_1
    _geom_angle_atom_site_label_2
    _geom_angle_atom_site_label_3
    _geom_angle_site_symmetry_1
    _geom_angle_site_symmetry_3
    _geom_angle
    _geom_angle_publ_flag
    O10 Sm1 O5 . . 81.13(11) ?
    O10 Sm1 O7 . . 117.91(9) ?
    O5 Sm1 O7 . . 73.20(10) ?
    O10 Sm1 O1 . . 74.81(10) ?
    O5 Sm1 O1 . . 150.70(11) ?
    O7 Sm1 O1 . . 133.29(10) ?
    O10 Sm1 N2 . . 73.12(11) ?
    O5 Sm1 N2 . . 74.73(11) ?
    O7 Sm1 N2 . . 143.51(11) ?
    O1 Sm1 N2 . . 82.38(11) ?
    O10 Sm1 O2 . . 75.23(11) ?
    O5 Sm1 O2 . . 137.11(10) ?
    O7 Sm1 O2 . . 86.95(10) ?
    O1 Sm1 O2 . . 51.04(10) ?
    N2 Sm1 O2 . . 128.99(11) ?
    O10 Sm1 O4 . . 128.02(11) ?
    O5 Sm1 O4 . . 51.07(10) ?
    O7 Sm1 O4 . . 71.20(10) ?
    O1 Sm1 O4 . . 139.13(10) ?
    N2 Sm1 O4 . . 75.30(11) ?
    O2 Sm1 O4 . . 153.47(11) ?
    O10 Sm1 N4 . . 147.20(11) ?
    O5 Sm1 N4 . . 128.81(11) ?
    O7 Sm1 N4 . . 68.22(10) ?
    O1 Sm1 N4 . . 79.16(10) ?
    N2 Sm1 N4 . . 122.84(11) ?
    O2 Sm1 N4 . . 72.95(11) ?
    O4 Sm1 N4 . . 84.77(11) ?
    O10 Sm1 O8 . . 68.59(10) ?
    O5 Sm1 O8 . . 67.89(10) ?
    O7 Sm1 O8 . . 49.48(9) ?
    O1 Sm1 O8 . . 116.62(10) ?
    N2 Sm1 O8 . . 129.41(10) ?
    O2 Sm1 O8 . . 70.29(10) ?
    O4 Sm1 O8 . . 103.96(9) ?
    N4 Sm1 O8 . . 107.13(10) ?
    O10 Sm1 N3 . . 125.62(10) ?
    O5 Sm1 N3 . . 111.82(10) ?
    O7 Sm1 N3 . . 116.36(9) ?
    O1 Sm1 N3 . . 71.09(10) ?
    N2 Sm1 N3 . . 61.55(11) ?
    O2 Sm1 N3 . . 111.06(10) ?
    O4 Sm1 N3 . . 68.21(10) ?
    N4 Sm1 N3 . . 61.30(10) ?
    O8 Sm1 N3 . . 165.78(10) ?
    N2 N1 C7 . . 112.7(3) ?
    N2 N1 H1 . . 123.7 ?
    C7 N1 H1 . . 123.7 ?
    C9 N2 N1 . . 105.0(3) ?
    C9 N2 Sm1 . . 125.5(3) ?
    N1 N2 Sm1 . . 129.5(2) ?
    C14 N3 C10 . . 118.3(3) ?
    C14 N3 Sm1 . . 120.9(3) ?
    C10 N3 Sm1 . . 120.8(3) ?
    C15 N4 N5 . . 105.5(3) ?
    C15 N4 Sm1 . . 124.1(3) ?
    N5 N4 Sm1 . . 130.3(2) ?
    N4 N5 C17 . . 112.7(3) ?
    N4 N5 H5 . . 123.6 ?
    C17 N5 H5 . . 123.6 ?
    O3 N6 O2 . . 122.0(4) ?
    O3 N6 O1 . . 121.8(4) ?
    O2 N6 O1 . . 116.1(4) ?
    O6 N7 O4 . . 121.5(5) ?
    O6 N7 O5 . . 122.4(4) ?
    O4 N7 O5 . . 116.1(4) ?
    O9 N8 O8 . . 122.4(3) ?
    O9 N8 O7 . . 120.2(3) ?
    O8 N8 O7 . . 117.3(3) ?
    O11 N9 O12 . . 121.7(4) ?
    O11 N9 O10 . . 119.3(4) ?
    O12 N9 O10 . . 119.0(4) ?
    N6 O1 Sm1 . . 96.9(2) ?
    N6 O2 Sm1 . . 95.8(2) ?
    N7 O4 Sm1 . . 95.4(3) ?
    N7 O5 Sm1 . . 97.3(2) ?
    N8 O7 Sm1 . . 99.6(2) ?
    N8 O8 Sm1 . . 93.1(2) ?
    N9 O10 Sm1 . . 140.0(3) ?
    C6 C1 C2 . . 120.7(5) ?
    C6 C1 H1A . . 119.6 ?
    C2 C1 H1A . . 119.6 ?
    C3 C2 C1 . . 119.3(5) ?
    C3 C2 H2 . . 120.3 ?
    C1 C2 H2 . . 120.3 ?
    C4 C3 C2 . . 120.2(5) ?
    C4 C3 H3 . . 119.9 ?
    C2 C3 H3 . . 119.9 ?
    C3 C4 C5 . . 120.4(5) ?
    C3 C4 H4 . . 119.8 ?
    C5 C4 H4 . . 119.8 ?
    C6 C5 C4 . . 120.7(5) ?
    C6 C5 H5A . . 119.6 ?
    C4 C5 H5A . . 119.6 ?
    C5 C6 C1 . . 118.6(4) ?
    C5 C6 C7 . . 120.9(4) ?
    C1 C6 C7 . . 120.5(4) ?
    N1 C7 C8 . . 106.2(4) ?
    N1 C7 C6 . . 121.8(4) ?
    C8 C7 C6 . . 132.0(4) ?
    C7 C8 C9 . . 105.2(4) ?
    C7 C8 H8 . . 127.4 ?
    C9 C8 H8 . . 127.4 ?
    N2 C9 C8 . . 110.9(4) ?
    N2 C9 C10 . . 117.5(4) ?
    C8 C9 C10 . . 131.5(4) ?
    N3 C10 C11 . . 122.1(4) ?
    N3 C10 C9 . . 114.6(4) ?
    C11 C10 C9 . . 123.3(4) ?
    C12 C11 C10 . . 119.4(4) ?
    C12 C11 H11 . . 120.3 ?
    C10 C11 H11 . . 120.3 ?
    C11 C12 C13 . . 118.9(4) ?
    C11 C12 H12A . . 120.6 ?
    C13 C12 H12A . . 120.6 ?
    C14 C13 C12 . . 119.7(4) ?
    C14 C13 H13 . . 120.2 ?
    C12 C13 H13 . . 120.2 ?
    N3 C14 C13 . . 121.6(4) ?
    N3 C14 C15 . . 115.3(3) ?
    C13 C14 C15 . . 123.1(4) ?
    N4 C15 C16 . . 109.8(4) ?
    N4 C15 C14 . . 118.5(4) ?
    C16 C15 C14 . . 131.6(4) ?
    C17 C16 C15 . . 106.9(4) ?
    C17 C16 H16 . . 126.5 ?
    C15 C16 H16 . . 126.5 ?
    N5 C17 C16 . . 105.0(4) ?
    N5 C17 C18 . . 123.2(4) ?
    C16 C17 C18 . . 131.8(4) ?
    C23 C18 C19 . . 117.5(4) ?
    C23 C18 C17 . . 122.7(4) ?
    C19 C18 C17 . . 119.8(4) ?
    C20 C19 C18 . . 120.8(5) ?
    C20 C19 H19 . . 119.6 ?
    C18 C19 H19 . . 119.6 ?
    C19 C20 C21 . . 120.8(5) ?
    C19 C20 H20 . . 119.6 ?
    C21 C20 H20 . . 119.6 ?
    C20 C21 C22 . . 119.0(5) ?
    C20 C21 H21 . . 120.5 ?
    C22 C21 H21 . . 120.5 ?
    C23 C22 C21 . . 120.4(5) ?
    C23 C22 H22 . . 119.8 ?
    C21 C22 H22 . . 119.8 ?
    C22 C23 C18 . . 121.4(4) ?
    C22 C23 H23 . . 119.3 ?
    C18 C23 H23 . . 119.3 ?
    C28 N10 C24 . . 119.4(5) ?
    C28 N10 H10A . . 125(4) ?
    C24 N10 H10A . . 115(4) ?
    C29 N11 C33 . . 117.3(5) ?
    C25 C24 N10 . . 119.7(7) ?
    C25 C24 H24 . . 120.2 ?
    N10 C24 H24 . . 120.2 ?
    C26 C25 C24 . . 119.3(7) ?
    C26 C25 H25 . . 120.3 ?
    C24 C25 H25 . . 120.3 ?
    C25 C26 C27 . . 122.8(7) ?
    C25 C26 H26 . . 118.6 ?
    C27 C26 H26 . . 118.6 ?
    C26 C27 C28 . . 119.8(7) ?
    C26 C27 H27 . . 120.1 ?
    C28 C27 H27 . . 120.1 ?
    C27 C28 N10 . . 119.0(6) ?
    C27 C28 H28 . . 120.5 ?
    N10 C28 H28 . . 120.5 ?
    N11 C29 C30 . . 122.7(6) ?
    N11 C29 H29 . . 118.7 ?
    C30 C29 H29 . . 118.7 ?
    C29 C30 C31 . . 120.1(6) ?
    C29 C30 H30 . . 120.0 ?
    C31 C30 H30 . . 120.0 ?
    C32 C31 C30 . . 118.2(6) ?
    C32 C31 H31 . . 120.9 ?
    C30 C31 H31 . . 120.9 ?
    C31 C32 C33 . . 118.9(6) ?
    C31 C32 H32 . . 120.6 ?
    C33 C32 H32 . . 120.6 ?
    N11 C33 C32 . . 122.8(6) ?
    N11 C33 H33 . . 118.6 ?
    C32 C33 H33 . . 118.6 ?
loop_
    _geom_torsion_atom_site_label_1
    _geom_torsion_atom_site_label_2
    _geom_torsion_atom_site_label_3
    _geom_torsion_atom_site_label_4
    _geom_torsion_site_symmetry_1
    _geom_torsion_site_symmetry_2
    _geom_torsion_site_symmetry_3
    _geom_torsion_site_symmetry_4
    _geom_torsion
    _geom_torsion_publ_flag
    C7 N1 N2 C9 . . . . 1.1(5) ?
    C7 N1 N2 Sm1 . . . . 178.0(3) ?
    O10 Sm1 N2 C9 . . . . -150.8(4) ?
    O5 Sm1 N2 C9 . . . . 124.0(4) ?
    O7 Sm1 N2 C9 . . . . 94.8(4) ?
    O1 Sm1 N2 C9 . . . . -74.5(3) ?
    O2 Sm1 N2 C9 . . . . -96.9(4) ?
    O4 Sm1 N2 C9 . . . . 71.0(3) ?
    N4 Sm1 N2 C9 . . . . -2.7(4) ?
    O8 Sm1 N2 C9 . . . . 167.2(3) ?
    N3 Sm1 N2 C9 . . . . -1.9(3) ?
    O10 Sm1 N2 N1 . . . . 32.9(3) ?
    O5 Sm1 N2 N1 . . . . -52.3(3) ?
    O7 Sm1 N2 N1 . . . . -81.5(4) ?
    O1 Sm1 N2 N1 . . . . 109.2(3) ?
    O2 Sm1 N2 N1 . . . . 86.8(4) ?
    O4 Sm1 N2 N1 . . . . -105.3(4) ?
    N4 Sm1 N2 N1 . . . . -179.0(3) ?
    O8 Sm1 N2 N1 . . . . -9.1(4) ?
    N3 Sm1 N2 N1 . . . . -178.2(4) ?
    O10 Sm1 N3 C14 . . . . -142.6(3) ?
    O5 Sm1 N3 C14 . . . . 122.7(3) ?
    O7 Sm1 N3 C14 . . . . 41.2(3) ?
    O1 Sm1 N3 C14 . . . . -88.5(3) ?
    N2 Sm1 N3 C14 . . . . -180.0(3) ?
    O2 Sm1 N3 C14 . . . . -56.1(3) ?
    O4 Sm1 N3 C14 . . . . 95.4(3) ?
    N4 Sm1 N3 C14 . . . . -0.7(3) ?
    O8 Sm1 N3 C14 . . . . 36.7(5) ?
    O10 Sm1 N3 C10 . . . . 40.1(3) ?
    O5 Sm1 N3 C10 . . . . -54.6(3) ?
    O7 Sm1 N3 C10 . . . . -136.0(3) ?
    O1 Sm1 N3 C10 . . . . 94.2(3) ?
    N2 Sm1 N3 C10 . . . . 2.7(3) ?
    O2 Sm1 N3 C10 . . . . 126.7(3) ?
    O4 Sm1 N3 C10 . . . . -81.9(3) ?
    N4 Sm1 N3 C10 . . . . -178.0(3) ?
    O8 Sm1 N3 C10 . . . . -140.5(4) ?
    O10 Sm1 N4 C15 . . . . 112.1(3) ?
    O5 Sm1 N4 C15 . . . . -96.0(3) ?
    O7 Sm1 N4 C15 . . . . -139.9(3) ?
    O1 Sm1 N4 C15 . . . . 74.2(3) ?
    N2 Sm1 N4 C15 . . . . 0.7(4) ?
    O2 Sm1 N4 C15 . . . . 126.6(3) ?
    O4 Sm1 N4 C15 . . . . -68.0(3) ?
    O8 Sm1 N4 C15 . . . . -171.1(3) ?
    N3 Sm1 N4 C15 . . . . -0.1(3) ?
    O10 Sm1 N4 N5 . . . . -64.8(4) ?
    O5 Sm1 N4 N5 . . . . 87.2(4) ?
    O7 Sm1 N4 N5 . . . . 43.3(3) ?
    O1 Sm1 N4 N5 . . . . -102.6(3) ?
    N2 Sm1 N4 N5 . . . . -176.1(3) ?
    O2 Sm1 N4 N5 . . . . -50.3(3) ?
    O4 Sm1 N4 N5 . . . . 115.1(3) ?
    O8 Sm1 N4 N5 . . . . 12.1(4) ?
    N3 Sm1 N4 N5 . . . . -176.9(4) ?
    C15 N4 N5 C17 . . . . -0.7(5) ?
    Sm1 N4 N5 C17 . . . . 176.6(3) ?
    O3 N6 O1 Sm1 . . . . 177.9(3) ?
    O2 N6 O1 Sm1 . . . . -2.9(3) ?
    O10 Sm1 O1 N6 . . . . -81.4(2) ?
    O5 Sm1 O1 N6 . . . . -117.3(3) ?
    O7 Sm1 O1 N6 . . . . 32.9(3) ?
    N2 Sm1 O1 N6 . . . . -155.9(2) ?
    O2 Sm1 O1 N6 . . . . 1.7(2) ?
    O4 Sm1 O1 N6 . . . . 147.2(2) ?
    N4 Sm1 O1 N6 . . . . 78.5(2) ?
    O8 Sm1 O1 N6 . . . . -25.4(2) ?
    N3 Sm1 O1 N6 . . . . 141.6(2) ?
    O3 N6 O2 Sm1 . . . . -177.9(3) ?
    O1 N6 O2 Sm1 . . . . 2.9(3) ?
    O10 Sm1 O2 N6 . . . . 80.5(2) ?
    O5 Sm1 O2 N6 . . . . 139.3(2) ?
    O7 Sm1 O2 N6 . . . . -159.6(2) ?
    O1 Sm1 O2 N6 . . . . -1.7(2) ?
    N2 Sm1 O2 N6 . . . . 27.4(3) ?
    O4 Sm1 O2 N6 . . . . -125.6(3) ?
    N4 Sm1 O2 N6 . . . . -91.4(2) ?
    O8 Sm1 O2 N6 . . . . 152.7(2) ?
    N3 Sm1 O2 N6 . . . . -42.4(2) ?
    O6 N7 O4 Sm1 . . . . 177.0(4) ?
    O5 N7 O4 Sm1 . . . . -2.7(4) ?
    O10 Sm1 O4 N7 . . . . 29.5(3) ?
    O5 Sm1 O4 N7 . . . . 1.6(2) ?
    O7 Sm1 O4 N7 . . . . -81.7(2) ?
    O1 Sm1 O4 N7 . . . . 142.8(2) ?
    N2 Sm1 O4 N7 . . . . 83.6(3) ?
    O2 Sm1 O4 N7 . . . . -117.8(3) ?
    N4 Sm1 O4 N7 . . . . -150.4(3) ?
    O8 Sm1 O4 N7 . . . . -44.0(3) ?
    N3 Sm1 O4 N7 . . . . 148.5(3) ?
    O6 N7 O5 Sm1 . . . . -177.0(4) ?
    O4 N7 O5 Sm1 . . . . 2.7(4) ?
    O10 Sm1 O5 N7 . . . . -159.6(3) ?
    O7 Sm1 O5 N7 . . . . 77.5(3) ?
    O1 Sm1 O5 N7 . . . . -124.7(3) ?
    N2 Sm1 O5 N7 . . . . -84.8(3) ?
    O2 Sm1 O5 N7 . . . . 143.5(2) ?
    O4 Sm1 O5 N7 . . . . -1.6(2) ?
    N4 Sm1 O5 N7 . . . . 35.3(3) ?
    O8 Sm1 O5 N7 . . . . 129.9(3) ?
    N3 Sm1 O5 N7 . . . . -34.7(3) ?
    O9 N8 O7 Sm1 . . . . -172.9(3) ?
    O8 N8 O7 Sm1 . . . . 7.3(4) ?
    O10 Sm1 O7 N8 . . . . 1.0(3) ?
    O5 Sm1 O7 N8 . . . . 70.9(2) ?
    O1 Sm1 O7 N8 . . . . -94.3(2) ?
    N2 Sm1 O7 N8 . . . . 100.4(3) ?
    O2 Sm1 O7 N8 . . . . -70.6(2) ?
    O4 Sm1 O7 N8 . . . . 124.7(2) ?
    N4 Sm1 O7 N8 . . . . -143.4(2) ?
    O8 Sm1 O7 N8 . . . . -4.0(2) ?
    N3 Sm1 O7 N8 . . . . 177.4(2) ?
    O9 N8 O8 Sm1 . . . . 173.4(3) ?
    O7 N8 O8 Sm1 . . . . -6.8(3) ?
    O10 Sm1 O8 N8 . . . . -171.2(2) ?
    O5 Sm1 O8 N8 . . . . -82.4(2) ?
    O7 Sm1 O8 N8 . . . . 4.0(2) ?
    O1 Sm1 O8 N8 . . . . 129.5(2) ?
    N2 Sm1 O8 N8 . . . . -127.8(2) ?
    O2 Sm1 O8 N8 . . . . 107.4(2) ?
    O4 Sm1 O8 N8 . . . . -45.5(2) ?
    N4 Sm1 O8 N8 . . . . 43.3(2) ?
    N3 Sm1 O8 N8 . . . . 9.3(5) ?
    O11 N9 O10 Sm1 . . . . -110.3(5) ?
    O12 N9 O10 Sm1 . . . . 72.9(6) ?
    O5 Sm1 O10 N9 . . . . -12.6(4) ?
    O7 Sm1 O10 N9 . . . . 53.0(5) ?
    O1 Sm1 O10 N9 . . . . -175.7(5) ?
    N2 Sm1 O10 N9 . . . . -89.2(5) ?
    O2 Sm1 O10 N9 . . . . 131.3(5) ?
    O4 Sm1 O10 N9 . . . . -34.2(5) ?
    N4 Sm1 O10 N9 . . . . 145.7(4) ?
    O8 Sm1 O10 N9 . . . . 57.1(4) ?
    N3 Sm1 O10 N9 . . . . -123.1(4) ?
    C6 C1 C2 C3 . . . . 2.6(8) ?
    C1 C2 C3 C4 . . . . -1.5(8) ?
    C2 C3 C4 C5 . . . . 0.3(8) ?
    C3 C4 C5 C6 . . . . -0.1(8) ?
    C4 C5 C6 C1 . . . . 1.1(7) ?
    C4 C5 C6 C7 . . . . -178.0(4) ?
    C2 C1 C6 C5 . . . . -2.4(7) ?
    C2 C1 C6 C7 . . . . 176.7(5) ?
    N2 N1 C7 C8 . . . . -0.7(5) ?
    N2 N1 C7 C6 . . . . 179.0(4) ?
    C5 C6 C7 N1 . . . . -138.8(5) ?
    C1 C6 C7 N1 . . . . 42.1(6) ?
    C5 C6 C7 C8 . . . . 40.8(7) ?
    C1 C6 C7 C8 . . . . -138.3(5) ?
    N1 C7 C8 C9 . . . . 0.0(5) ?
    C6 C7 C8 C9 . . . . -179.6(4) ?
    N1 N2 C9 C8 . . . . -1.1(5) ?
    Sm1 N2 C9 C8 . . . . -178.1(3) ?
    N1 N2 C9 C10 . . . . 178.1(4) ?
    Sm1 N2 C9 C10 . . . . 1.0(5) ?
    C7 C8 C9 N2 . . . . 0.7(5) ?
    C7 C8 C9 C10 . . . . -178.3(4) ?
    C14 N3 C10 C11 . . . . 1.0(6) ?
    Sm1 N3 C10 C11 . . . . 178.3(3) ?
    C14 N3 C10 C9 . . . . 179.3(4) ?
    Sm1 N3 C10 C9 . . . . -3.3(5) ?
    N2 C9 C10 N3 . . . . 1.6(6) ?
    C8 C9 C10 N3 . . . . -179.4(4) ?
    N2 C9 C10 C11 . . . . 180.0(4) ?
    C8 C9 C10 C11 . . . . -1.1(7) ?
    N3 C10 C11 C12 . . . . -1.8(7) ?
    C9 C10 C11 C12 . . . . 180.0(4) ?
    C10 C11 C12 C13 . . . . 1.6(7) ?
    C11 C12 C13 C14 . . . . -0.8(7) ?
    C10 N3 C14 C13 . . . . 0.0(6) ?
    Sm1 N3 C14 C13 . . . . -177.4(3) ?
    C10 N3 C14 C15 . . . . 178.7(4) ?
    Sm1 N3 C14 C15 . . . . 1.4(4) ?
    C12 C13 C14 N3 . . . . 0.0(6) ?
    C12 C13 C14 C15 . . . . -178.7(4) ?
    N5 N4 C15 C16 . . . . 0.5(4) ?
    Sm1 N4 C15 C16 . . . . -177.0(2) ?
    N5 N4 C15 C14 . . . . 178.2(3) ?
    Sm1 N4 C15 C14 . . . . 0.8(5) ?
    N3 C14 C15 N4 . . . . -1.4(5) ?
    C13 C14 C15 N4 . . . . 177.3(4) ?
    N3 C14 C15 C16 . . . . 175.8(4) ?
    C13 C14 C15 C16 . . . . -5.5(7) ?
    N4 C15 C16 C17 . . . . -0.2(5) ?
    C14 C15 C16 C17 . . . . -177.5(4) ?
    N4 N5 C17 C16 . . . . 0.6(5) ?
    N4 N5 C17 C18 . . . . 179.2(4) ?
    C15 C16 C17 N5 . . . . -0.2(4) ?
    C15 C16 C17 C18 . . . . -178.6(4) ?
    N5 C17 C18 C23 . . . . -14.9(7) ?
    C16 C17 C18 C23 . . . . 163.3(5) ?
    N5 C17 C18 C19 . . . . 164.5(4) ?
    C16 C17 C18 C19 . . . . -17.3(7) ?
    C23 C18 C19 C20 . . . . -0.7(7) ?
    C17 C18 C19 C20 . . . . 179.9(4) ?
    C18 C19 C20 C21 . . . . 0.7(8) ?
    C19 C20 C21 C22 . . . . -0.6(8) ?
    C20 C21 C22 C23 . . . . 0.6(8) ?
    C21 C22 C23 C18 . . . . -0.7(8) ?
    C19 C18 C23 C22 . . . . 0.7(7) ?
    C17 C18 C23 C22 . . . . -179.9(4) ?
    C28 N10 C24 C25 . . . . -0.8(9) ?
    N10 C24 C25 C26 . . . . 0.4(10) ?
    C24 C25 C26 C27 . . . . 0.1(12) ?
    C25 C26 C27 C28 . . . . -0.4(11) ?
    C26 C27 C28 N10 . . . . 0.1(9) ?
    C24 N10 C28 C27 . . . . 0.5(8) ?
    C33 N11 C29 C30 . . . . 3.0(11) ?
    N11 C29 C30 C31 . . . . -0.2(11) ?
    C29 C30 C31 C32 . . . . -1.0(10) ?
    C30 C31 C32 C33 . . . . -0.6(9) ?
    C29 N11 C33 C32 . . . . -4.7(11) ?
    C31 C32 C33 N11 . . . . 3.6(10) ?
loop_
    _geom_hbond_atom_site_label_D
    _geom_hbond_atom_site_label_H
    _geom_hbond_atom_site_label_A
    _geom_hbond_site_symmetry_A
    _geom_hbond_distance_DH
    _geom_hbond_distance_HA
    _geom_hbond_distance_DA
    _geom_hbond_angle_DHA
    N1 H1 O12 . 0.86 1.99 2.807(5) 159
    N5 H5 O9 2_657 0.86 2.10 2.947(4) 169
    N10 H10A N11 1_556 0.85(2) 1.90(3) 2.727(6) 166(6)
data_global
_journal_date_recd_electronic     2011-05-23
_journal_date_accepted     2011-06-11
_journal_name_full     'Acta Crystallographica, Section E'
_journal_year     2011
_journal_volume     67
_journal_issue      7
_journal_page_first     m945
_journal_page_last     m946
_journal_paper_category     QM
_journal_coeditor_code     HB5891
_publ_contact_author
;
    Porf. Huai-Ming Hu
    College of Chemistry and Materials Science
    Northwest University
    Xi'an 710069
    People's Republic of China
;
_publ_contact_author_email     'chemhu1@nwu.edu.cn'
_publ_contact_author_fax     '+86-29-88303331'
_publ_contact_author_phone     '+86-29-88303331'
_publ_section_title
;\
Pyridinium
[2,6-bis(5-phenyl-1<i>H</i>-pyrazol-3-yl-\k<i>N</i>^2^)pyridine-\k<i>N</i>]\
tetranitrato-\k^6^<i>O</i>,<i>O</i>';\k<i>O</i>-samarium(III) pyridine
monosolvate
;
loop_
    _publ_author_name
    _publ_author_address
    'Shui Hu'
;
Key Laboratory of Carbon Fiber and Functional Polymers
Ministry of Education
Beijing University of Chemical Technology
Beijing 100029
People's Republic of China
;
    'Yongfeng Zhao'
;
Key Laboratory of Carbon Fiber and Functional Polymers
Ministry of Education
Beijing University of Chemical Technology
Beijing 100029
People's Republic of China
;
    'Huai-Ming Hu'
;
College of Chemistry and Materials Science
Northwest University
Xi'an 710069
People's Republic of China
;
    'Li Liu'
;
Key Laboratory of Carbon Fiber and Functional Polymers
Ministry of Education
Beijing University of Chemical Technology
Beijing 100029
People's Republic of China
;
