# Supplementary material for: Pyridinium [2,6-bis­(5-phenyl-1H-pyrazol-3-yl-κN 2)pyridine-κN]tetra­nitrato-κ6 O,O′;κO-samarium(III) pyridine monosolvate
Source: Acta Crystallogr Sect E Struct Rep Online. 2011 Jun 18;67(Pt 7):m945–6. doi: 10.1107/S1600536811022653 (PMC3152084; doi:10.1107/S1600536811022653)
Supplement: Supplementary file 2 [file e-67-0m945-Isup2.hkl]

# 
# h,k,l, Fc-squared, Fo-squared, sigma(Fo-squared) and status flag 
# 
data_I
_shelx_title ' nw0091 in P-1' 
_shelx_refln_list_code          4 
_shelx_F_calc_maximum      300.12 
_exptl_crystal_F_000       922.00 
_reflns_d_resolution_high  0.8393 
 
loop_ 
 _symmetry_equiv_pos_as_xyz 
 'x, y, z' 
 '-x, -y, -z' 
 
_cell_length_a    10.5234 
_cell_length_b    12.8263 
_cell_length_c    14.1897 
_cell_angle_alpha  75.970 
_cell_angle_beta   86.453 
_cell_angle_gamma  84.108 
 
_shelx_F_squared_multiplier     1.000 
 
loop_ 
 _refln_index_h 
 _refln_index_k 
 _refln_index_l 
 _refln_F_squared_calc 
 _refln_F_squared_meas 
 _refln_F_squared_sigma 
 _refln_observed_status 
   1   0   0    26493.75    26532.05    389.92 o 
   2   0   0       60.23       82.25     12.25 o 
   3   0   0     1969.57     1915.26     34.46 o 
   4   0   0    10348.00     9691.91    133.74 o 
   5   0   0     7461.27     7407.03    110.34 o 
   6   0   0     1235.22     1216.59     33.23 o 
   7   0   0      198.05      204.84     22.51 o 
   8   0   0      885.06      770.53     85.34 o 
   9   0   0     1711.76     2004.75    105.80 o 
  10   0   0      663.39      703.67     64.88 o 
  11   0   0      112.62      119.10     37.82 o 
  12   0   0        0.36       -8.29     22.05 o 
 -12   1   0      282.38      385.82     61.69 o 
 -11   1   0      410.18      359.49     55.95 o 
 -10   1   0        9.72        0.73     17.04 o 
  -9   1   0      306.15      355.67     30.39 o 
  -8   1   0     1310.90     1355.53     51.67 o 
  -7   1   0     1868.88     1961.38     47.92 o 
  -6   1   0      905.91      811.99     26.99 o 
  -5   1   0      250.95      229.56     15.42 o 
  -4   1   0      133.41      104.29     13.97 o 
  -3   1   0     1847.46     1847.19     34.73 o 
  -2   1   0     3586.92     3887.07    112.18 o 
  -1   1   0       59.05       34.08     10.11 o 
   1   1   0    29049.99    29696.86    431.60 o 
   2   1   0    17377.59    16949.12    253.40 o 
   3   1   0      844.24      822.03     24.10 o 
   4   1   0     1315.59     1324.69     27.73 o 
   5   1   0     1004.28      950.22     25.01 o 
   6   1   0     2823.00     2709.38     52.23 o 
   7   1   0     2867.95     2803.98     76.73 o 
   8   1   0       35.04       20.76     10.22 o 
   9   1   0      373.92      395.35     53.22 o 
  10   1   0      424.89      470.79     35.38 o 
  11   1   0      487.77      526.06     38.99 o 
  12   1   0      179.08      151.91     42.74 o 
 -12   2   0      322.62      285.04     56.22 o 
 -11   2   0      243.81      290.42     51.21 o 
 -10   2   0      979.90     1128.04     84.66 o 
  -9   2   0      705.20      740.39     65.06 o 
  -8   2   0      217.56      181.89     34.17 o 
  -7   2   0     1704.97     1599.91     42.55 o 
  -6   2   0     3470.35     3374.19     65.17 o 
  -5   2   0     4901.46     4877.34     81.19 o 
  -4   2   0      998.17      981.39     29.15 o 
  -3   2   0      824.35      914.18     25.93 o 
  -2   2   0    41988.95    42979.36    629.69 o 
  -1   2   0     7101.01     7254.29    177.97 o 
   0   2   0     8515.68     8802.05    179.79 o 
   1   2   0       24.40       39.09      6.47 o 
   2   2   0     2196.79     2157.02     42.98 o 
   3   2   0    10815.94    10232.39    163.98 o 
   4   2   0      202.44      172.83     12.84 o 
   5   2   0     2199.01     2075.38     52.58 o 
   6   2   0      426.24      390.23     23.31 o 
   7   2   0     3635.98     3450.49     84.43 o 
   8   2   0     2202.72     2287.47     68.82 o 
   9   2   0     1002.41     1078.69     48.12 o 
  10   2   0       67.07       47.01     31.16 o 
  11   2   0      252.94      208.40     28.13 o 
  12   2   0      348.95      359.25     47.43 o 
 -11   3   0        0.21        0.00     25.15 o 
 -10   3   0      224.96      243.67     47.93 o 
  -9   3   0     1487.49     1646.27     97.41 o 
  -8   3   0     1811.26     2056.60    105.80 o 
  -7   3   0      163.99      140.44     22.49 o 
  -6   3   0       34.77       28.68      7.52 o 
  -5   3   0     4481.14     4347.65     85.94 o 
  -4   3   0     8101.82     8396.36    141.17 o 
  -3   3   0    12843.10    12695.69    198.18 o 
  -2   3   0      365.35      356.21     29.62 o 
  -1   3   0     5492.09     5585.66     91.80 o 
   0   3   0       85.45       75.18      7.11 o 
   1   3   0    12448.04    12810.74    266.54 o 
   2   3   0     1702.79     1691.65     52.49 o 
   3   3   0      117.14       97.73      9.38 o 
   4   3   0       61.69       38.44      7.76 o 
   5   3   0     4800.14     4580.83     92.41 o 
   6   3   0      518.48      479.91     26.22 o 
   7   3   0      377.74      359.52     25.65 o 
   8   3   0      199.29      165.70     54.72 o 
   9   3   0     1219.04     1302.02     53.65 o 
  10   3   0     1256.20     1409.53     72.63 o 
  11   3   0      228.22      216.23     33.40 o 
  12   3   0        0.04       -8.34     14.84 o 
 -11   4   0      318.89      290.32     55.59 o 
 -10   4   0      477.88      428.83     59.05 o 
  -9   4   0        2.02        8.20     21.69 o 
  -8   4   0     1331.82     1366.48     63.32 o 
  -7   4   0     2917.68     3086.41    133.68 o 
  -6   4   0     2748.17     2740.78    107.62 o 
  -5   4   0      143.81      142.44     18.56 o 
  -4   4   0     9291.87     9839.42    268.73 o 
  -3   4   0     4334.17     4085.14    135.14 o 
  -2   4   0     1859.40     1730.28     74.36 o 
  -1   4   0       81.28       87.28      6.30 o 
   0   4   0     2844.52     2856.91     55.95 o 
   1   4   0    16685.67    15458.75    321.22 o 
   2   4   0     7204.88     6865.37    159.65 o 
   3   4   0     8836.56     8429.17    195.74 o 
   4   4   0       34.48       14.62      5.52 o 
   5   4   0     1517.91     1382.53     42.44 o 
   6   4   0      522.18      489.20     25.89 o 
   7   4   0      619.64      622.52     36.18 o 
   8   4   0     1279.07     1283.37     50.72 o 
   9   4   0        0.73       -7.63      9.45 o 
  10   4   0      326.19      373.73     75.45 o 
  11   4   0      256.63      250.39     31.00 o 
  12   4   0      230.44      307.46     35.26 o 
 -11   5   0      460.83      477.50     66.43 o 
 -10   5   0      698.89      843.45     78.64 o 
  -9   5   0      953.97      843.91     75.63 o 
  -8   5   0      328.76      251.96     44.56 o 
  -7   5   0      755.34      843.65     49.78 o 
  -6   5   0     3080.42     3163.76     98.40 o 
  -5   5   0     6227.72     6363.63    204.76 o 
  -4   5   0     3883.64     3916.92    142.34 o 
  -3   5   0      653.72      669.13     49.94 o 
  -2   5   0     7705.33     7989.31    223.71 o 
  -1   5   0      394.17      351.27     14.76 o 
   0   5   0     3645.27     3855.29     74.32 o 
   1   5   0       35.96       -1.00      3.28 o 
   2   5   0     7983.46     7944.02    184.35 o 
   3   5   0     7274.81     7188.04    175.05 o 
   4   5   0     7081.73     6829.92    172.77 o 
   5   5   0     1305.90     1260.08     56.86 o 
   6   5   0       48.98       29.60      8.90 o 
   7   5   0      456.95      415.89     29.24 o 
   8   5   0      992.76      906.09     65.56 o 
   9   5   0     1315.57     1285.84     55.14 o 
  10   5   0      331.98      285.04     31.53 o 
  11   5   0        6.59       -4.07     14.34 o 
  12   5   0      145.19      114.05     25.80 o 
 -10   6   0      284.21      280.03     54.58 o 
  -9   6   0      514.74      502.74     64.52 o 
  -8   6   0     1458.75     1514.55     74.88 o 
  -7   6   0     1426.26     1397.34     82.06 o 
  -6   6   0        2.14       -6.58     14.64 o 
  -5   6   0     2037.19     1954.36    100.78 o 
  -4   6   0     6046.05     6159.33    201.02 o 
  -3   6   0     3623.46     3536.75    133.86 o 
  -2   6   0     1732.76     1641.07     82.10 o 
  -1   6   0     2650.00     2805.54     59.22 o 
   0   6   0     2444.28     2417.37     62.97 o 
   1   6   0     8552.21     8636.02    196.19 o 
   2   6   0     4434.93     4720.10    124.39 o 
   3   6   0        2.45        8.02      7.84 o 
   4   6   0     1050.60      957.73     48.21 o 
   5   6   0     2340.39     2380.10     86.57 o 
   6   6   0     1689.60     1624.76     72.17 o 
   7   6   0      323.35      309.73     38.36 o 
   8   6   0        2.42        4.31      9.81 o 
   9   6   0      100.51      133.25     21.95 o 
  10   6   0      526.70      534.77     40.55 o 
  11   6   0      268.27      276.83     33.21 o 
 -10   7   0       89.16       82.29     38.55 o 
  -9   7   0       13.93       20.05     26.88 o 
  -8   7   0      488.09      470.48     56.32 o 
  -7   7   0     1651.42     1700.72     79.39 o 
  -6   7   0     1444.43     1454.00     80.28 o 
  -5   7   0      477.24      526.61     57.68 o 
  -4   7   0      153.47      130.31     32.35 o 
  -3   7   0     3451.98     3207.88    130.76 o 
  -2   7   0     7462.76     7366.56    227.45 o 
  -1   7   0     1341.17     1451.00     39.32 o 
   0   7   0      301.53      295.59     29.89 o 
   1   7   0     1518.96     1566.08     56.41 o 
   2   7   0     5095.83     5267.49    138.78 o 
   3   7   0     5037.95     5434.98    147.17 o 
   4   7   0      642.58      566.34     38.18 o 
   5   7   0        1.96       -3.01      8.75 o 
   6   7   0      766.63      792.37     37.05 o 
   7   7   0     1515.00     1602.25     81.83 o 
   8   7   0      228.68      175.42     33.17 o 
   9   7   0      107.80      123.84     32.44 o 
  10   7   0        0.54      -12.94     15.31 o 
  11   7   0      247.82      219.06     44.10 o 
  -9   8   0      863.82      845.09     85.48 o 
  -8   8   0      445.20      384.70     46.94 o 
  -7   8   0      541.70      509.82     49.98 o 
  -6   8   0     1060.74     1149.06     66.45 o 
  -5   8   0     2241.81     2094.33    113.82 o 
  -4   8   0     2634.99     2738.13    128.76 o 
  -3   8   0       37.84        3.10     17.50 o 
  -2   8   0       88.04       50.85     26.24 o 
  -1   8   0     2122.99     2248.06    110.44 o 
   0   8   0     1760.97     1867.00     51.68 o 
   1   8   0     1649.35     1682.17     61.24 o 
   2   8   0       41.38       -0.82      6.20 o 
   3   8   0     2156.87     2091.14     78.37 o 
   4   8   0     2543.32     2729.47     96.68 o 
   5   8   0     1941.25     1951.99     82.01 o 
   6   8   0      123.11      100.60     26.79 o 
   7   8   0       42.58       11.57     15.22 o 
   8   8   0      223.77      236.93     37.54 o 
   9   8   0      396.80      303.26     44.20 o 
  10   8   0      318.74      312.74     47.48 o 
  11   8   0       22.96       14.49     24.15 o 
  -9   9   0      502.97      461.25     55.81 o 
  -8   9   0      876.87      934.35     69.62 o 
  -7   9   0      960.20      806.43     62.62 o 
  -6   9   0       25.76       17.96     22.35 o 
  -5   9   0     1360.61     1188.36     89.94 o 
  -4   9   0     3058.51     3288.80    149.17 o 
  -3   9   0     2345.75     2250.43    118.64 o 
  -2   9   0      309.09      257.06     45.93 o 
  -1   9   0       49.18       61.78     27.43 o 
   0   9   0      603.79      680.61     62.88 o 
   1   9   0      688.70      648.97     31.10 o 
   3   9   0      690.53      671.32     42.56 o 
   4   9   0      113.39       92.13     20.69 o 
   5   9   0      848.51      803.32     38.23 o 
   6   9   0      810.49      767.55     57.32 o 
   7   9   0      323.10      327.23     41.28 o 
   8   9   0        1.23        0.55     16.04 o 
   9   9   0      151.39      113.00     31.71 o 
  10   9   0      215.64      202.75     41.10 o 
  -8  10   0       45.25       72.74     40.05 o 
  -7  10   0      910.03      874.26     83.47 o 
  -6  10   0     1532.93     1603.01     84.69 o 
  -5  10   0      300.02      229.54     50.12 o 
  -4  10   0      209.99      155.28     41.92 o 
  -3  10   0     2971.25     2550.78    133.68 o 
  -2  10   0     4498.29     4727.66    193.64 o 
  -1  10   0     1928.76     1970.95    117.73 o 
   0  10   0      599.77      642.34     70.44 o 
   1  10   0      108.16       99.96     34.72 o 
   2  10   0     2415.16     2577.93     90.03 o 
   3  10   0     1758.10     2020.15     81.92 o 
   4  10   0      365.15      307.73     37.82 o 
   5  10   0       19.76       11.85     16.49 o 
   6  10   0      118.02      114.09     28.70 o 
   7  10   0      581.15      463.83     49.03 o 
   8  10   0      858.61      635.32     58.87 o 
   9  10   0       83.44       60.51     26.34 o 
  -7  11   0        0.93       -6.24     26.64 o 
  -6  11   0      519.76      475.32     96.96 o 
  -5  11   0      618.61      606.98     75.91 o 
  -4  11   0       87.13       59.05     34.72 o 
  -3  11   0      168.76      198.65     50.21 o 
  -2  11   0      942.30      928.02     88.94 o 
  -1  11   0     2314.29     2288.33    135.41 o 
   0  11   0     1541.53     1687.18    113.27 o 
   1  11   0      645.16      568.07     66.70 o 
   2  11   0       38.61       16.86     26.34 o 
   3  11   0      729.76      638.97     49.39 o 
   4  11   0      600.14      570.81     48.48 o 
   5  11   0      603.31      482.87     47.48 o 
   6  11   0      251.78      243.40     36.72 o 
   7  11   0       10.34        1.28     17.13 o 
   8  11   0      238.97      175.23     35.08 o 
   9  11   0      231.94      256.06     41.92 o 
  -6  12   0       73.29       88.48     56.95 o 
  -5  12   0       43.18       40.92     37.82 o 
  -4  12   0      557.22      400.77     66.25 o 
  -3  12   0      669.34      680.98     81.65 o 
  -2  12   0     1010.06      949.25     94.68 o 
  -1  12   0      282.89      269.00     61.60 o 
   0  12   0      180.85      275.84     58.59 o 
   1  12   0      503.54      610.54     73.54 o 
   2  12   0       88.98       66.70     33.90 o 
   4  12   0        4.15        9.48     15.95 o 
   5  12   0      277.91      256.61     38.45 o 
   6  12   0      610.71      546.84     53.76 o 
   7  12   0      258.05      149.81     32.53 o 
   8  12   0       33.99       20.05     19.32 o 
  -3  13   0      118.36       27.61     39.46 o 
  -2  13   0     1106.29     1210.42    108.35 o 
  -1  13   0     1423.64     1487.34    120.92 o 
   0  13   0      720.44      756.79     88.57 o 
   1  13   0      100.48       78.91     42.37 o 
   2  13   0       10.05      -22.33     25.97 o 
   3  13   0      282.01      277.38     55.77 o 
   5  13   0      145.26       82.83     28.61 o 
   6  13   0       11.07       -7.65     18.23 o 
   0  14   0      306.45      313.83     68.89 o 
   1  14   0      184.44      278.93     63.33 o 
   2  14   0      230.69       75.91     43.56 o 
   3  14   0       18.96        8.66     32.53 o 
  -4 -14   1      184.69      141.70     52.76 o 
  -3 -14   1      510.10      436.40     69.89 o 
  -2 -14   1      263.83      238.11     60.87 o 
  -1 -14   1       96.27       49.12     43.65 o 
   0 -14   1        2.69        9.84     42.46 o 
   1 -14   1      310.65      290.14     70.99 o 
   2 -14   1      484.75      534.45     89.76 o 
  -6 -13   1      233.22      218.70     40.37 o 
  -5 -13   1      171.75      123.20     31.07 o 
  -3 -13   1       27.48       38.00     32.81 o 
  -2 -13   1      377.96      279.39     58.41 o 
  -1 -13   1      637.37      651.36     84.38 o 
   0 -13   1      575.25      449.98     75.27 o 
   1 -13   1       49.83       59.14     47.20 o 
   2 -13   1      317.83      277.38     67.07 o 
   3 -13   1      416.00      423.09     75.45 o 
   4 -13   1      506.37      488.52     77.91 o 
  -7 -12   1       44.67       18.32     21.60 o 
  -6 -12   1       37.13       25.61     21.69 o 
  -5 -12   1      613.26      583.20     55.59 o 
  -4 -12   1      344.70      338.71     41.92 o 
  -2 -12   1      174.53      100.88     39.55 o 
  -1 -12   1      145.75      123.11     45.47 o 
   0 -12   1     1647.82     1820.68    129.58 o 
   1 -12   1     1667.33     1637.88    125.21 o 
   2 -12   1      239.50      295.06     63.33 o 
   3 -12   1       10.09       32.62     36.45 o 
   4 -12   1       76.33       28.70     33.63 o 
   5 -12   1      551.80      454.53     74.36 o 
   6 -12   1      765.17      824.68     95.68 o 
  -8 -11   1      200.00      144.98     35.17 o 
  -7 -11   1      448.86      438.59     50.76 o 
  -6 -11   1      492.10      429.84     49.21 o 
  -5 -11   1      121.26       87.75     27.61 o 
  -4 -11   1      125.87       75.73     25.15 o 
  -3 -11   1      631.91      549.76     45.74 o 
  -2 -11   1     1314.80     1204.49     91.67 o 
  -1 -11   1      402.09      367.51     59.05 o 
   0 -11   1      115.86       78.64     40.10 o 
   1 -11   1     1495.10     1682.99    119.10 o 
   2 -11   1     3158.88     3233.48    170.40 o 
   3 -11   1      642.64      898.13     92.22 o 
   4 -11   1       97.21       78.19     38.45 o 
   5 -11   1        1.12       -5.19     28.25 o 
   6 -11   1      574.50      533.72     76.18 o 
   7 -11   1     1098.50     1240.15     84.53 o 
  -9 -10   1      224.59      218.34     40.92 o 
  -8 -10   1       30.69        4.83     16.86 o 
  -7 -10   1      133.92      129.22     31.80 o 
  -6 -10   1      218.49      186.72     34.63 o 
  -5 -10   1      229.76      232.55     35.36 o 
  -4 -10   1      712.87      832.15     56.68 o 
  -3 -10   1       49.86       15.49     14.76 o 
  -2 -10   1      818.31      894.76     51.39 o 
  -1 -10   1     1419.29     1437.95     97.32 o 
   0 -10   1      733.34      929.20     83.47 o 
   1 -10   1        3.69       -4.19     23.33 o 
   2 -10   1      236.49      187.90     47.93 o 
   3 -10   1     2294.16     2074.65    126.21 o 
   4 -10   1     1980.19     1998.56    122.75 o 
   5 -10   1      380.08      338.62     59.23 o 
   6 -10   1      138.16       96.23     40.92 o 
   7 -10   1      374.17      397.52     52.22 o 
   8 -10   1      516.19      542.17    128.40 o 
 -10  -9   1       40.65        5.47     20.59 o 
  -9  -9   1      230.94      228.18     41.92 o 
  -8  -9   1      972.30      902.96     68.53 o 
  -7  -9   1      252.71      292.69     41.37 o 
  -6  -9   1        0.14        0.36     13.49 o 
  -5  -9   1       11.94       -1.46     13.12 o 
  -4  -9   1     1159.86     1074.37     62.33 o 
  -3  -9   1     1336.10     1505.02     70.08 o 
  -2  -9   1       14.57       43.01     16.58 o 
  -1  -9   1      837.26      765.69     35.46 o 
   0  -9   1      835.59      892.57     76.27 o 
   1  -9   1     1069.54     1031.35     83.56 o 
   2  -9   1     1397.56     1432.85     99.24 o 
   3  -9   1      684.65      574.18     65.79 o 
   4  -9   1      130.64      192.64     44.47 o 
   5  -9   1     1219.71     1100.88     89.21 o 
   6  -9   1     1034.56      980.96     86.75 o 
   7  -9   1      280.39      317.26     46.34 o 
   8  -9   1       69.87       97.84     34.52 o 
   9  -9   1      187.97       99.78     45.74 o 
 -10  -8   1      174.35      226.17     43.19 o 
  -9  -8   1        2.89       -3.92     17.68 o 
  -8  -8   1      164.78      135.87     32.62 o 
  -7  -8   1      816.22      916.54     63.61 o 
  -6  -8   1     1469.36     1373.62     76.00 o 
  -5  -8   1      777.03      766.64     53.58 o 
  -4  -8   1       51.30       37.09     18.13 o 
  -3  -8   1      280.77      235.74     28.61 o 
  -2  -8   1     1822.10     1865.51     72.17 o 
  -1  -8   1      575.35      551.76     33.90 o 
   0  -8   1      170.61      187.13     18.41 o 
   1  -8   1      681.43      755.15     66.25 o 
   2  -8   1     2074.65     2342.46    119.37 o 
   3  -8   1     4635.78     4366.63    174.14 o 
   4  -8   1     4199.50     4107.74    169.22 o 
   5  -8   1      592.23      427.38     58.87 o 
   6  -8   1       89.62       68.43     31.07 o 
   7  -8   1     1290.53     1366.31     76.36 o 
   8  -8   1      820.62      797.57     63.44 o 
   9  -8   1      192.64      210.77     52.49 o 
 -11  -7   1       30.71       33.72     24.06 o 
 -10  -7   1      529.88      518.41     58.23 o 
  -9  -7   1      309.45      333.52     45.93 o 
  -8  -7   1       11.36       11.12     15.31 o 
  -7  -7   1        8.27        1.73     12.39 o 
  -6  -7   1     2256.82     2331.89     98.96 o 
  -5  -7   1     4758.57     4716.73    148.26 o 
  -4  -7   1      499.43      448.52     37.73 o 
  -3  -7   1       24.94       55.95     16.86 o 
  -2  -7   1      648.35      646.53     38.55 o 
  -1  -7   1    10141.52    10539.08    238.66 o 
   0  -7   1     1428.60     1511.04     43.82 o 
   1  -7   1     2988.70     3136.71     67.54 o 
   2  -7   1      261.77      302.63     43.83 o 
   3  -7   1     1494.26     1461.01     87.75 o 
   4  -7   1     3462.76     3443.25    146.44 o 
   5  -7   1     2013.71     1921.83    107.89 o 
   6  -7   1      665.18      605.98     65.97 o 
   7  -7   1       58.95       63.71     25.47 o 
   8  -7   1      912.22      837.36     61.66 o 
   9  -7   1     1012.81     1031.90     91.76 o 
  10  -7   1      398.91      332.79     62.06 o 
 -11  -6   1       47.35       37.73     27.61 o 
 -10  -6   1       69.40       12.85     19.59 o 
  -9  -6   1      543.74      576.91     55.95 o 
  -8  -6   1     1383.89     1463.47     81.01 o 
  -7  -6   1     2573.30     2665.68    108.35 o 
  -6  -6   1       57.37       73.54     21.69 o 
  -5  -6   1       64.06       43.65     17.13 o 
  -4  -6   1      908.42      849.65     48.84 o 
  -3  -6   1     3628.34     3571.29    109.44 o 
  -2  -6   1     3703.97     3609.83    104.52 o 
  -1  -6   1      110.07      126.12     16.22 o 
   0  -6   1     1529.47     1737.75     45.51 o 
   1  -6   1    11227.68    12990.83    211.64 o 
   2  -6   1     7107.72     6685.03    210.68 o 
   3  -6   1      855.20      885.10     63.70 o 
   4  -6   1        5.92       -2.73     15.22 o 
   5  -6   1      413.18      354.11     48.30 o 
   6  -6   1      781.04      830.70     69.89 o 
   7  -6   1      795.17      882.51     85.29 o 
   8  -6   1      344.81      304.03     40.21 o 
   9  -6   1      100.91      139.79     41.10 o 
  10  -6   1      435.05      337.35     60.60 o 
 -11  -5   1      386.02      379.28     43.28 o 
 -10  -5   1      242.61      208.40     27.42 o 
  -9  -5   1        9.43        6.39     11.80 o 
  -8  -5   1      817.01      807.11     40.91 o 
  -7  -5   1     2447.80     2413.63     70.75 o 
  -6  -5   1     3022.57     3172.98    112.18 o 
  -5  -5   1     1000.06     1064.62     55.86 o 
  -4  -5   1      313.33      287.14     28.80 o 
  -3  -5   1     1564.98     1524.07     60.69 o 
  -2  -5   1     3130.21     3122.13     91.03 o 
  -1  -5   1    12187.18    12679.52    273.10 o 
   0  -5   1     3761.89     4255.20    104.16 o 
   1  -5   1      153.20      148.20      9.84 o 
   2  -5   1     8278.92     8075.15    232.28 o 
   3  -5   1     8088.32     8409.39    243.21 o 
   4  -5   1     5922.51     5690.77    188.99 o 
   5  -5   1      312.14      286.77     40.55 o 
   6  -5   1      528.09      494.35     55.13 o 
   7  -5   1      994.28      995.22     56.23 o 
   8  -5   1     1213.89     1224.17    114.54 o 
   9  -5   1      840.94      926.38     82.10 o 
  10  -5   1       19.33       19.32     27.79 o 
  11  -5   1      150.37      129.76     44.29 o 
 -12  -4   1        0.42        4.29     15.98 o 
 -11  -4   1      104.52       91.58     22.28 o 
 -10  -4   1      253.75      247.58     54.22 o 
  -9  -4   1     1366.72     1433.28     92.86 o 
  -8  -4   1     1045.81     1048.71     58.09 o 
  -7  -4   1      375.41      356.37     69.67 o 
  -6  -4   1      789.67      769.29     33.85 o 
  -5  -4   1     2357.35     2225.80     58.63 o 
  -4  -4   1     9020.90     9184.87    220.34 o 
  -3  -4   1     2850.25     2626.23     82.29 o 
  -2  -4   1     4608.06     4963.77    124.93 o 
  -1  -4   1      151.37      152.27     14.58 o 
   0  -4   1     3905.99     3909.56     73.24 o 
   1  -4   1      666.04      751.08     20.24 o 
   2  -4   1       11.10        1.64      9.11 o 
   3  -4   1     1384.63     1405.70     72.44 o 
   4  -4   1     8519.45     8631.19    247.68 o 
   5  -4   1     5092.08     4927.77    170.68 o 
   6  -4   1     1378.32     1504.29     87.75 o 
   7  -4   1      121.76      125.33     44.70 o 
   8  -4   1      764.57      572.81     61.33 o 
   9  -4   1     2543.00     2791.80    139.33 o 
  10  -4   1      807.22      736.56     76.18 o 
  11  -4   1      172.63      193.55     49.21 o 
 -12  -3   1      208.70      193.69     55.95 o 
 -11  -3   1      106.11       90.04     21.20 o 
 -10  -3   1       12.97       14.00     17.45 o 
  -9  -3   1      617.49      648.99     75.86 o 
  -8  -3   1      740.84      764.85     38.29 o 
  -7  -3   1     1627.24     1645.34     89.80 o 
  -6  -3   1     3456.62     3389.09     80.31 o 
  -5  -3   1     2320.96     2275.81     58.37 o 
  -4  -3   1     4941.14     4737.42     92.52 o 
  -3  -3   1     8463.88     8205.73    190.91 o 
  -2  -3   1    20340.48    20809.25    429.20 o 
  -1  -3   1     5890.85     5888.51    133.22 o 
   0  -3   1     2075.76     1978.87     50.48 o 
   1  -3   1      738.76      777.02     42.83 o 
   2  -3   1    13133.92    14459.74    351.56 o 
   3  -3   1     4755.85     4765.02    149.26 o 
   4  -3   1      358.56      389.78     15.36 o 
   5  -3   1     1124.39     1087.70     32.36 o 
   6  -3   1     3434.39     3517.74     67.08 o 
   7  -3   1     4825.50     4973.33    126.39 o 
   8  -3   1      675.55      593.32     60.23 o 
   9  -3   1       16.03        5.65     18.32 o 
  10  -3   1     1226.20     1311.29     92.95 o 
  11  -3   1     1107.12     1387.65    103.06 o 
 -12  -2   1       77.96       96.26     23.56 o 
 -11  -2   1      447.04      484.78     39.14 o 
 -10  -2   1      451.76      456.76     43.47 o 
  -9  -2   1      524.30      481.14     33.42 o 
  -8  -2   1       13.93       -4.11      8.67 o 
  -7  -2   1      179.46      176.25     19.23 o 
  -6  -2   1     2576.04     2578.83     66.23 o 
  -5  -2   1     7227.45     7045.93    129.69 o 
  -4  -2   1      257.97      310.40     17.37 o 
  -3  -2   1    16388.96    16277.43    251.48 o 
  -2  -2   1    15587.64    16128.88    334.88 o 
  -1  -2   1     3845.80     4115.76     95.41 o 
   0  -2   1     5828.75     6137.83    128.94 o 
   1  -2   1      356.29      370.33     27.16 o 
   2  -2   1     3975.38     4070.65    121.56 o 
   3  -2   1    17234.43    16916.66    401.50 o 
   4  -2   1     5910.61     5937.74    105.98 o 
   5  -2   1     2160.27     2191.21     53.32 o 
   6  -2   1      166.56      188.94     16.31 o 
   7  -2   1      742.33      703.79     27.58 o 
   8  -2   1     2290.10     2288.24    111.99 o 
   9  -2   1     1799.10     1854.67    103.43 o 
  10  -2   1       13.77        6.38     22.60 o 
  11  -2   1      160.51      196.28     47.39 o 
  12  -2   1      504.44      407.06     63.61 o 
 -12  -1   1      117.63       83.11     34.54 o 
 -11  -1   1       19.23       24.82     16.32 o 
 -10  -1   1      289.44      288.43     28.53 o 
  -9  -1   1      831.14      820.55     41.47 o 
  -8  -1   1     1747.03     1784.41     59.08 o 
  -7  -1   1      520.81      508.82     28.77 o 
  -6  -1   1      582.32      592.93     21.87 o 
  -5  -1   1     8213.72     7986.34    116.94 o 
  -4  -1   1     8238.55     8079.74    138.65 o 
  -3  -1   1     6474.62     6367.89    108.70 o 
  -2  -1   1     5623.17     6124.68    100.59 o 
  -1  -1   1     9625.82    10150.25    209.86 o 
   0  -1   1    11419.52    12312.74    248.04 o 
   1  -1   1    10512.38    11937.76    275.56 o 
   2  -1   1     6947.62     6766.71    146.57 o 
   3  -1   1      566.97      474.22     17.13 o 
   4  -1   1     9281.80     9240.75    153.68 o 
   5  -1   1    10203.11    10549.32    149.89 o 
   6  -1   1     8574.49     8629.22    130.35 o 
   7  -1   1     2029.51     2053.90     58.77 o 
   8  -1   1        4.61        5.97      9.70 o 
   9  -1   1     1172.05     1297.71     85.48 o 
  10  -1   1     1567.12     1815.12    107.89 o 
  11  -1   1      120.73       88.12     35.99 o 
  12  -1   1       35.11       14.58     29.34 o 
 -12   0   1      267.02      217.52     48.84 o 
 -11   0   1      191.89      256.79     46.75 o 
 -10   0   1      213.55      196.07     28.34 o 
  -9   0   1        2.44       -2.51      9.43 o 
  -8   0   1     1915.42     1914.53     61.10 o 
  -7   0   1     3345.08     3337.52     66.33 o 
  -6   0   1     2745.19     2881.07     57.39 o 
  -5   0   1      183.77      170.28     12.66 o 
  -4   0   1       34.80       57.00     33.19 o 
  -3   0   1    14991.96    14926.61    193.49 o 
  -2   0   1     1484.67     1398.54     30.36 o 
  -1   0   1     3896.72     4194.41     56.51 o 
   0   0   1        0.34       -2.87      1.91 o 
   1   0   1    11023.40    11533.74    172.65 o 
   2   0   1    11533.72    11260.83    173.31 o 
   3   0   1      387.06      390.29     26.88 o 
   4   0   1      397.04      358.15     15.18 o 
   5   0   1      739.94      705.19     21.97 o 
   6   0   1     5219.01     5132.90     84.13 o 
   9   0   1       47.60       25.19     17.68 o 
  10   0   1      398.73      357.12     51.30 o 
  11   0   1      996.53     1172.14     89.85 o 
  12   0   1      539.81      618.74     73.26 o 
 -12   1   1       11.13       16.22     27.88 o 
 -11   1   1      313.10      329.96     52.67 o 
 -10   1   1     1119.58     1269.28     86.48 o 
  -9   1   1      782.71      754.96     38.96 o 
  -8   1   1       16.46        7.41      9.80 o 
  -7   1   1      198.08      161.96     20.34 o 
  -6   1   1     3572.91     3574.14    115.36 o 
  -5   1   1     2954.91     2836.61     71.87 o 
  -4   1   1     1784.17     1638.46     54.36 o 
  -2   1   1    20367.32    19544.89    315.33 o 
   0   1   1    31050.67    31004.70    879.40 o 
   1   1   1     1514.73     1533.27     41.64 o 
   2   1   1       27.83       51.39      8.66 o 
   3   1   1     4266.74     4381.79     83.47 o 
   4   1   1    11028.45    11068.09    191.82 o 
   5   1   1     2291.02     2331.53     56.47 o 
   6   1   1       56.38       99.71     15.17 o 
   7   1   1      304.91      285.73     22.69 o 
   8   1   1     1609.62     1616.11     55.49 o 
   9   1   1      456.98      494.36     33.42 o 
  10   1   1       13.12        5.40     11.35 o 
  11   1   1       62.73       45.84     29.07 o 
  12   1   1      224.53      208.31     48.66 o 
 -12   2   1      270.67      222.35     50.85 o 
 -11   2   1      147.27       93.95     36.81 o 
 -10   2   1      267.45      160.74     38.27 o 
  -9   2   1     1685.85     1744.86     99.14 o 
  -8   2   1     2533.62     2584.86    108.71 o 
  -7   2   1     1085.31     1134.28     39.12 o 
  -6   2   1     1799.38     1862.42     44.63 o 
  -5   2   1      368.27      343.90     17.66 o 
  -4   2   1     3732.41     3588.97    125.39 o 
  -3   2   1    14544.78    14171.00    186.57 o 
  -2   2   1     7539.96     7549.00    103.26 o 
  -1   2   1       56.67       49.58      4.23 o 
   2   2   1    41990.07    42182.18    612.75 o 
   3   2   1    36923.77    37217.81    547.59 o 
   4   2   1      719.09      720.43     25.88 o 
   5   2   1    10876.55    10520.07    178.40 o 
   6   2   1     1533.69     1436.05     44.95 o 
   7   2   1     1473.80     1444.46     63.29 o 
   8   2   1       96.51       71.16     15.29 o 
   9   2   1      806.49      760.21     40.58 o 
  10   2   1      893.89     1026.89     55.68 o 
  11   2   1      390.14      398.44     35.39 o 
  12   2   1       25.70       25.88     27.52 o 
 -11   3   1      847.10      893.12     79.28 o 
 -10   3   1      443.67      473.03     59.87 o 
  -9   3   1       72.32       56.95     26.43 o 
  -8   3   1     1644.34     1469.85     85.57 o 
  -7   3   1     3569.57     3719.40     73.32 o 
  -6   3   1      402.04      324.81     35.86 o 
  -5   3   1     1667.59     1443.74     73.14 o 
  -4   3   1       22.17        8.58      5.71 o 
  -3   3   1    15176.33    15860.36    209.20 o 
  -2   3   1    16630.50    16766.05    294.93 o 
  -1   3   1      805.01      710.95     18.06 o 
   0   3   1       35.06        2.37      3.46 o 
   1   3   1       38.56       55.77      8.47 o 
   2   3   1     6336.85     6381.11    105.48 o 
   3   3   1    14520.71    14164.17    221.31 o 
   4   3   1    14547.89    14807.04    235.89 o 
   5   3   1       42.62       47.30      9.52 o 
   6   3   1     8298.03     7915.60    146.66 o 
   7   3   1     4018.70     4070.05     93.19 o 
   8   3   1      357.63      381.54     28.95 o 
   9   3   1      104.07      123.54     20.21 o 
  10   3   1       39.01       28.26     15.84 o 
  11   3   1      360.13      405.86     36.18 o 
  12   3   1      273.56      246.92     31.73 o 
 -11   4   1      399.67      389.65     60.51 o 
 -10   4   1     1185.15     1286.23     93.13 o 
  -9   4   1     1037.42     1104.62     79.55 o 
  -8   4   1      361.85      421.08     63.24 o 
  -7   4   1      103.59       34.20     32.26 o 
  -6   4   1      314.09      251.15     32.67 o 
  -5   4   1     6558.82     6416.84    102.28 o 
  -4   4   1     1376.29     1192.44     28.76 o 
  -3   4   1     1410.20     1501.16     31.20 o 
  -2   4   1     5118.25     5044.66     86.24 o 
  -1   4   1     9860.23     9613.60    152.22 o 
   0   4   1    14784.41    15207.20    232.36 o 
   1   4   1    11190.22    10964.36    233.55 o 
   2   4   1      142.90      159.01     15.40 o 
   3   4   1      709.01      632.23     32.35 o 
   4   4   1     2394.29     2372.61     56.16 o 
   5   4   1    10052.57     9665.72    168.44 o 
   6   4   1       49.53       43.07     10.27 o 
   7   4   1     2813.17     2660.98     71.41 o 
   8   4   1     1344.86     1344.59     48.47 o 
   9   4   1     1377.67     1416.41     91.31 o 
  10   4   1     1032.73     1038.99     51.23 o 
  11   4   1        0.25       -7.18     13.81 o 
  12   4   1       36.47       49.12     19.89 o 
 -11   5   1      138.20       77.55     38.18 o 
 -10   5   1      147.81      125.57     37.91 o 
  -9   5   1     1502.41     1554.41     99.05 o 
  -7   5   1     1302.40     1294.04     79.92 o 
  -6   5   1      314.02      333.39     32.17 o 
  -5   5   1      408.00      420.04     33.79 o 
  -4   5   1     3812.61     3883.41     66.51 o 
  -3   5   1     2486.94     2338.92     47.29 o 
  -2   5   1     1613.59     1575.04     35.44 o 
  -1   5   1        4.63        9.56      4.09 o 
   0   5   1     8486.17     8793.51    145.02 o 
   1   5   1    15848.48    12127.57    260.07 o 
   2   5   1    21531.63    21608.60    449.79 o 
   3   5   1     1185.52     1319.13     53.03 o 
   4   5   1      155.83      175.69     21.32 o 
   5   5   1      189.17      183.29     16.27 o 
   6   5   1     1682.12     1636.08     66.75 o 
   7   5   1     1383.03     1472.59     51.27 o 
   8   5   1        2.99       10.49      9.56 o 
   9   5   1      192.21      174.76     24.24 o 
  10   5   1      140.25      172.43     25.90 o 
  11   5   1      218.95      253.18     35.17 o 
  12   5   1      142.33      107.38     48.71 o 
 -10   6   1      305.72      363.86     57.68 o 
  -9   6   1      109.38      106.71     37.63 o 
  -8   6   1      390.00      307.18     38.58 o 
  -7   6   1     1786.75     1709.46     75.18 o 
  -6   6   1     1971.01     1931.91     76.51 o 
  -5   6   1     2085.85     2083.62     76.06 o 
  -4   6   1        4.50       -0.80     11.85 o 
  -3   6   1     1854.45     1640.80     81.37 o 
  -2   6   1    11016.90    11359.30    184.06 o 
  -1   6   1     3908.70     3814.96     74.51 o 
   0   6   1     1152.08     1092.25     32.72 o 
   1   6   1       25.90        0.27      4.01 o 
   2   6   1    14005.34    13744.22    301.53 o 
   3   6   1     8337.48     8438.64    204.94 o 
   4   6   1     1221.92     1146.72     53.49 o 
   5   6   1        6.89        8.66      8.84 o 
   6   6   1      969.93      972.03     54.49 o 
   7   6   1     2205.28     2234.59     92.67 o 
   8   6   1     1176.30     1231.11     84.38 o 
   9   6   1      115.74      129.66     32.21 o 
  10   6   1        0.01       -1.24     12.91 o 
  11   6   1      185.56      200.05     29.67 o 
 -10   7   1      499.81      507.29     67.25 o 
  -9   7   1      911.11      850.02     79.64 o 
  -8   7   1      702.17      737.87     56.13 o 
  -7   7   1        3.22       -4.42     16.71 o 
  -6   7   1      863.15      823.25     53.21 o 
  -5   7   1     1178.12     1282.09     62.61 o 
  -4   7   1     6182.44     6228.31    204.12 o 
  -3   7   1     3771.89     3498.11    133.68 o 
  -2   7   1        5.71        4.06      5.10 o 
  -1   7   1     5366.02     5367.38    101.14 o 
   0   7   1    12901.39    13878.00    227.92 o 
   1   7   1     4084.68     4301.02    114.27 o 
   2   7   1      139.66      101.06     16.68 o 
   3   7   1      764.29      667.58     39.73 o 
   4   7   1      427.77      367.96     30.98 o 
   5   7   1     2232.48     2232.66     87.12 o 
   6   7   1      792.36      842.54     52.67 o 
   7   7   1        8.86        9.93     13.21 o 
   8   7   1      196.88      197.38     31.71 o 
   9   7   1      631.15      467.20     49.03 o 
  10   7   1      283.61      299.34     31.71 o 
  11   7   1       37.45       46.75     18.59 o 
  -9   8   1       46.34       33.04     26.96 o 
  -8   8   1      862.53      864.28     61.46 o 
  -7   8   1     1443.97     1434.87     74.92 o 
  -6   8   1       58.00       63.67     23.52 o 
  -5   8   1        4.32       11.94     15.85 o 
  -4   8   1      126.65       90.40     30.89 o 
  -3   8   1     3368.38     3219.73    132.77 o 
  -2   8   1     2845.23     2815.95    120.65 o 
  -1   8   1      133.77      116.24     14.72 o 
   0   8   1     1389.22     1396.98     43.47 o 
   1   8   1     4776.37     5190.76    137.23 o 
   2   8   1     5239.27     5110.75    139.88 o 
   3   8   1     1662.05     1659.57     68.98 o 
   4   8   1        9.10       10.48     10.21 o 
   5   8   1      871.18      855.57     52.58 o 
   6   8   1      502.39      524.61     43.01 o 
   7   8   1      630.78      660.57     50.30 o 
   8   8   1       57.74       29.03     17.04 o 
   9   8   1      217.77      136.23     32.08 o 
  10   8   1      349.53      231.64     40.64 o 
  11   8   1      252.19      245.58     44.01 o 
  -9   9   1      257.15      189.45     64.24 o 
  -8   9   1       50.06       34.23     29.27 o 
  -7   9   1      560.64      546.40     52.67 o 
  -6   9   1     2620.36     2632.23    105.16 o 
  -5   9   1      578.72      563.14     49.85 o 
  -4   9   1      576.56      500.09     56.22 o 
  -3   9   1        6.79       16.58     19.87 o 
  -2   9   1      385.44      440.13     51.03 o 
  -1   9   1     1335.71     1310.65     84.02 o 
   0   9   1      717.62      758.16     32.50 o 
   1   9   1      419.64      421.16     43.01 o 
   3   9   1     5210.88     5401.72    154.18 o 
   4   9   1     2388.75     2525.81     96.05 o 
   5   9   1      652.70      639.79     47.29 o 
   6   9   1       63.61       85.84     23.78 o 
   7   9   1      489.76      534.08     48.66 o 
   8   9   1      668.40      511.58     50.12 o 
   9   9   1      147.39       61.87     24.79 o 
  10   9   1       14.40        8.57     21.96 o 
  -8  10   1      748.55      700.41     63.53 o 
  -7  10   1      288.59      345.54     46.19 o 
  -6  10   1       46.35       47.59     27.36 o 
  -5  10   1     2072.71     1986.24     91.22 o 
  -4  10   1     1238.32     1288.33     90.94 o 
  -3  10   1      297.22      334.52     50.94 o 
  -2  10   1        1.88        7.65     23.87 o 
  -1  10   1      287.09      287.96     49.21 o 
   0  10   1     1760.38     1920.10    109.44 o 
   1  10   1     1333.99     1387.17     53.17 o 
   2  10   1      210.36      230.27     27.25 o 
   3  10   1      271.00      280.94     31.98 o 
   4  10   1     1253.06     1279.31     67.16 o 
   5  10   1      885.90      930.75     58.78 o 
   6  10   1      530.73      486.52     46.20 o 
   7  10   1      105.91      119.19     28.43 o 
   8  10   1      142.14       30.16     19.50 o 
   9  10   1      226.61      165.21     32.81 o 
  10  10   1      174.25      151.27     33.90 o 
  -7  11   1      846.61      936.77    118.64 o 
  -6  11   1      927.30      912.10     68.62 o 
  -5  11   1        2.02        3.17     22.93 o 
  -4  11   1      273.43      316.37     43.90 o 
  -3  11   1      751.82      732.01     73.72 o 
  -2  11   1     1117.80     1143.99     90.31 o 
  -1  11   1      166.55      216.06     48.21 o 
   0  11   1       63.55       42.74     32.17 o 
   1  11   1      901.85      791.15     73.36 o 
   2  11   1     1653.41     1840.91     76.55 o 
   3  11   1      327.46      338.80     35.54 o 
   4  11   1       41.00       38.18     18.50 o 
   5  11   1       19.20       16.86     16.31 o 
   6  11   1      274.20      291.51     39.00 o 
   7  11   1      187.36      151.91     30.16 o 
   8  11   1      134.92      123.02     29.71 o 
   9  11   1        0.04        6.38     16.68 o 
  -6  12   1      621.19      654.83    107.62 o 
  -5  12   1      881.08      933.58    119.10 o 
  -4  12   1      324.57      321.13     84.02 o 
  -3  12   1       21.77       13.21     27.25 o 
  -2  12   1     1325.56     1360.68    104.16 o 
  -1  12   1     3284.77     3481.35    173.23 o 
   0  12   1     1953.32     2140.89    131.22 o 
   1  12   1      346.23      403.96     60.60 o 
   2  12   1       70.08       76.36     34.17 o 
   4  12   1      790.73      861.04     57.23 o 
   5  12   1      783.55      889.29     61.69 o 
   6  12   1       85.67       66.16     24.06 o 
   7  12   1       10.56       18.50     17.40 o 
   8  12   1       71.49       60.69     22.60 o 
  -5  13   1      452.25      594.32    110.08 o 
  -4  13   1      619.47      583.75    105.16 o 
   0  13   1     1391.81     1309.10    106.43 o 
   1  13   1     1030.59      959.82     90.03 o 
   2  13   1      290.28      354.39     58.78 o 
   3  13   1        1.59       24.42     28.98 o 
   5  13   1      586.82      474.03     47.66 o 
   6  13   1      213.21      133.59     29.62 o 
   7  13   1       52.21       47.29     21.41 o 
  -3  14   1      707.63      624.57    116.18 o 
  -3 -14   2       11.04       26.97     36.72 o 
  -2 -14   2      158.81      126.12     51.21 o 
  -1 -14   2      260.38      271.01     67.43 o 
   0 -14   2      440.89      351.74     78.19 o 
   1 -14   2      117.77      127.21     62.24 o 
  -3 -13   2      860.13      678.70     82.74 o 
  -2 -13   2       92.93       77.46     42.92 o 
  -1 -13   2       48.41       15.31     38.73 o 
   0 -13   2       99.73      123.84     54.95 o 
   1 -13   2      931.13     1124.48    118.37 o 
   2 -13   2      526.73      653.19     94.13 o 
   3 -13   2       73.94       21.69     41.74 o 
   4 -13   2       25.60      -12.39     38.00 o 
  -7 -12   2      403.83      463.83     55.77 o 
  -6 -12   2      406.52      419.45     49.75 o 
  -5 -12   2      127.36      157.56     33.35 o 
  -2 -12   2     1017.16      843.18     85.93 o 
  -1 -12   2      729.68      870.15     92.31 o 
   0 -12   2       86.88       83.74     47.11 o 
   1 -12   2        3.63       -8.20     36.27 o 
   2 -12   2      352.91      356.57     71.72 o 
   3 -12   2      473.63      308.91     70.90 o 
   4 -12   2      175.19      208.49     61.24 o 
   5 -12   2       66.06       28.43     38.64 o 
  -8 -11   2      225.22      197.38     41.46 o 
  -7 -11   2       16.94       25.33     19.59 o 
  -6 -11   2      318.48      309.01     43.74 o 
  -5 -11   2      742.27      758.71     58.87 o 
  -4 -11   2      405.67      341.45     40.00 o 
  -3 -11   2      283.43      372.52     37.54 o 
  -2 -11   2        5.01       12.94     26.61 o 
  -1 -11   2     1356.60     1299.35    101.24 o 
   0 -11   2     1151.14     1438.32    113.27 o 
   1 -11   2      391.27      482.78     74.72 o 
   2 -11   2        6.30      -24.60     30.71 o 
   3 -11   2      136.12      174.87     52.03 o 
   4 -11   2      668.57      582.20     79.55 o 
   5 -11   2      518.76      448.34     73.63 o 
   6 -11   2      293.14      302.44     66.07 o 
   7 -11   2       10.36        3.46     33.81 o 
  -9 -10   2      125.38       98.60     30.62 o 
  -8 -10   2      548.95      633.68     62.15 o 
  -7 -10   2      739.65      669.04     60.42 o 
  -6 -10   2       15.13       11.85     18.13 o 
  -5 -10   2       70.55       74.36     23.97 o 
  -4 -10   2      875.87      855.03     56.41 o 
  -3 -10   2     1895.66     2113.28     87.66 o 
  -2 -10   2      883.74     1009.21     53.31 o 
  -1 -10   2      104.80      108.35     38.36 o 
   0 -10   2      338.24      435.40     65.25 o 
   1 -10   2      696.58      780.67     84.11 o 
   2 -10   2      828.20      936.95     92.31 o 
   3 -10   2      324.70      346.46     62.15 o 
   4 -10   2       54.83       65.06     34.45 o 
   5 -10   2      529.63      365.14     62.51 o 
   6 -10   2     1101.98     1183.62    102.97 o 
   7 -10   2      497.29      399.86     67.98 o 
   8 -10   2      141.24      138.66     78.37 o 
 -10  -9   2      407.78      500.91     59.23 o 
  -9  -9   2      126.66       63.33     26.06 o 
  -8  -9   2        6.11       23.60     19.96 o 
  -7  -9   2      303.71      311.56     43.10 o 
  -6  -9   2      580.47      609.08     52.58 o 
  -5  -9   2      806.43      853.75     58.41 o 
  -4  -9   2      236.64      218.43     31.16 o 
  -3  -9   2      243.23      237.38     30.07 o 
  -2  -9   2     2957.96     2994.28     99.14 o 
  -1  -9   2     1796.25     1822.52     57.00 o 
   0  -9   2      529.41      635.23     69.71 o 
   1  -9   2        6.39       -2.73     22.05 o 
   2  -9   2      320.94      450.98     63.51 o 
   3  -9   2     2255.47     2149.00    126.39 o 
   4  -9   2     3662.03     3536.29    167.31 o 
   5  -9   2      299.88      208.86     48.84 o 
   6  -9   2       21.86      -11.03     24.60 o 
   7  -9   2      575.15      505.56     73.26 o 
   8  -9   2      718.47      819.44     69.33 o 
 -10  -8   2      329.77      271.55     47.48 o 
  -9  -8   2      406.91      399.58     50.57 o 
  -8  -8   2      224.34      193.73     36.91 o 
  -7  -8   2        3.83       22.42     17.22 o 
  -6  -8   2      926.48      929.48     62.42 o 
  -5  -8   2     2083.80     2242.50     96.14 o 
  -4  -8   2     1994.25     2030.63     85.93 o 
  -3  -8   2      100.03       97.41     20.96 o 
  -2  -8   2      717.40      690.18     40.92 o 
  -1  -8   2     2164.26     2244.01     62.45 o 
   0  -8   2     5215.26     5326.78    109.58 o 
   1  -8   2     3921.95     4044.86    171.41 o 
   2  -8   2      678.38      642.98     68.80 o 
   3  -8   2      434.31      437.77     58.59 o 
   4  -8   2     3934.46     3762.10    166.21 o 
   5  -8   2     5287.19     4800.56    195.01 o 
   6  -8   2     1979.46     1850.02    117.73 o 
   7  -8   2      111.53      116.37     42.01 o 
   8  -8   2      293.55      305.37     45.13 o 
   9  -8   2      443.43      430.75     70.62 o 
 -11  -7   2      280.12      232.00     45.47 o 
 -10  -7   2       99.51       71.62     29.98 o 
  -9  -7   2      145.17      173.68     37.27 o 
  -8  -7   2      303.13      296.98     40.64 o 
  -7  -7   2     1199.88     1109.08     68.53 o 
  -6  -7   2     1405.97     1262.99     70.80 o 
  -5  -7   2       10.49       28.80     15.76 o 
  -4  -7   2     1659.21     1624.21     73.08 o 
  -3  -7   2      804.77      722.99     44.01 o 
  -2  -7   2      294.67      278.21     26.61 o 
  -1  -7   2      239.08      205.49     20.69 o 
   0  -7   2      176.15      160.10     23.65 o 
   1  -7   2     2048.89     2307.93    115.27 o 
   2  -7   2     5882.34     6048.98    212.59 o 
   3  -7   2     1852.84     1757.80    102.06 o 
   4  -7   2      154.09      160.84     37.63 o 
   5  -7   2      184.13      238.29     45.74 o 
   6  -7   2     2092.59     2020.34    116.73 o 
   7  -7   2     1874.17     1883.83    117.73 o 
   8  -7   2      452.66      432.11     49.23 o 
   9  -7   2       25.08       33.53     33.08 o 
  10  -7   2      129.60      167.31     52.03 o 
 -11  -6   2      295.18      332.52     49.21 o 
 -10  -6   2      282.26      321.58     47.11 o 
  -9  -6   2       29.99       66.43     26.24 o 
  -8  -6   2       64.37       68.25     24.33 o 
  -7  -6   2      965.44      831.24     57.86 o 
  -6  -6   2     2506.03     2496.65    100.51 o 
  -5  -6   2     2699.26     2887.76    105.07 o 
  -4  -6   2      264.99      256.06     29.62 o 
  -3  -6   2      320.86      261.07     27.06 o 
  -2  -6   2     1785.81     1978.24     69.53 o 
  -1  -6   2     3683.41     3671.07     99.51 o 
   0  -6   2      662.76      550.12     23.52 o 
   1  -6   2      534.33      535.55     21.03 o 
   2  -6   2      203.10      241.30     39.18 o 
   3  -6   2     5622.79     5735.96    198.11 o 
   4  -6   2     1218.60     1102.16     77.82 o 
   5  -6   2      593.77      599.33     63.33 o 
   6  -6   2      190.15      125.30     34.54 o 
   7  -6   2       21.18       40.28     27.98 o 
   8  -6   2     1312.69     1301.64     72.36 o 
   9  -6   2     1101.68     1177.97     96.96 o 
  10  -6   2      127.61       78.00     39.55 o 
 -11  -5   2        1.31        7.73     12.61 o 
 -10  -5   2      293.60      259.91     29.63 o 
  -9  -5   2     1266.78     1386.83     80.01 o 
  -8  -5   2      727.26      695.10     54.13 o 
  -7  -5   2      866.23      836.62     55.95 o 
  -6  -5   2      191.15      168.58     27.61 o 
  -5  -5   2     1049.97     1073.45     56.41 o 
  -4  -5   2     2568.32     2438.87     86.75 o 
  -3  -5   2     4723.78     4869.64    133.41 o 
  -2  -5   2     1462.86     1550.13     57.41 o 
  -1  -5   2     2057.91     1892.58     60.14 o 
   0  -5   2     6360.72     6389.61    114.94 o 
   1  -5   2     5848.24     5661.62    101.67 o 
   2  -5   2     4222.14     4202.69    151.36 o 
   3  -5   2       54.74       72.99     24.33 o 
   4  -5   2     1385.77     1315.48     80.74 o 
   5  -5   2     1176.54     1220.26     81.47 o 
   6  -5   2     1357.58     1265.09     85.11 o 
   7  -5   2       82.00       73.72     30.80 o 
   8  -5   2       31.39       21.81     21.15 o 
   9  -5   2      756.26      755.52     78.82 o 
  10  -5   2      736.88      774.02     83.02 o 
  11  -5   2      334.66      294.79     58.68 o 
 -12  -4   2      290.97      207.27     34.90 o 
 -11  -4   2      331.93      262.06     39.68 o 
 -10  -4   2      198.80      226.39     27.83 o 
  -9  -4   2       64.41       52.04     16.35 o 
  -8  -4   2     1401.00     1436.55     54.63 o 
  -7  -4   2     1648.72     1653.73     55.37 o 
  -6  -4   2     2068.85     2020.43     82.65 o 
  -5  -4   2     1347.86     1369.52     62.42 o 
  -4  -4   2      961.42      958.64     48.02 o 
  -3  -4   2     1525.52     1533.18     58.78 o 
  -2  -4   2     4105.46     4159.68    109.35 o 
  -1  -4   2      664.98      651.36     29.80 o 
   0  -4   2      504.78      589.86     21.10 o 
   1  -4   2     4216.17     4370.04     79.88 o 
   2  -4   2     3219.32     3107.00    118.01 o 
   3  -4   2    10194.08    10068.78    277.57 o 
   4  -4   2     3241.68     3438.24    134.59 o 
   5  -4   2       86.69       66.07     24.06 o 
   6  -4   2      715.83      779.48     64.97 o 
   7  -4   2     1011.51     1118.01     81.19 o 
   8  -4   2     1126.47     1158.11     85.84 o 
   9  -4   2       10.55       -0.46     20.05 o 
  10  -4   2      153.57      153.82     43.38 o 
  11  -4   2      350.43      374.71     61.60 o 
 -12  -3   2        9.17       -0.68     14.53 o 
 -11  -3   2      501.51      485.56     58.00 o 
 -10  -3   2     1139.09     1156.78     53.80 o 
  -9  -3   2     1386.32     1415.87     56.42 o 
  -8  -3   2       54.48       44.32     18.04 o 
  -7  -3   2      167.89      187.74     20.13 o 
  -6  -3   2     3463.73     3387.64     86.07 o 
  -5  -3   2     3785.58     3593.92     79.83 o 
  -4  -3   2     3279.66     3279.23     98.78 o 
  -3  -3   2      143.40      138.42     17.50 o 
  -2  -3   2      337.53      352.20     22.60 o 
  -1  -3   2     5244.60     5294.74    123.57 o 
   0  -3   2     4889.67     4792.44     93.68 o 
   1  -3   2     1408.80     1672.04     49.71 o 
   2  -3   2     1011.29     1004.20     56.59 o 
   3  -3   2     3115.00     2742.59    106.89 o 
   4  -3   2    15671.92    16238.22    255.71 o 
   5  -3   2     6246.00     6851.08    123.09 o 
   6  -3   2      289.22      283.58     41.01 o 
   7  -3   2      870.46      909.74     49.10 o 
   8  -3   2     1686.14     1759.54    103.24 o 
   9  -3   2     2855.49     2890.58    141.79 o 
  10  -3   2       77.41       77.00     31.35 o 
  11  -3   2        1.75       30.71     28.70 o 
 -12  -2   2      110.31      120.07     24.49 o 
 -11  -2   2        2.31       -5.89     11.61 o 
 -10  -2   2      294.82      293.25     29.47 o 
  -9  -2   2     1177.71     1185.03     50.78 o 
  -8  -2   2     1945.83     1971.50    110.31 o 
  -7  -2   2     1198.00     1167.80     44.26 o 
  -6  -2   2       50.41       49.44     11.63 o 
  -5  -2   2     1564.70     1460.95     68.02 o 
  -4  -2   2     8598.83     8123.44    141.24 o 
  -3  -2   2     2811.99     2688.28     79.28 o 
  -2  -2   2     3979.69     3884.57     98.23 o 
  -1  -2   2        2.20        3.37      6.65 o 
   0  -2   2     2516.15     2510.32     60.51 o 
   1  -2   2     9640.47     9987.96    157.10 o 
   2  -2   2    12673.86    12652.42    196.73 o 
   3  -2   2     2872.83     2865.50     56.05 o 
   4  -2   2      130.48       96.30      9.15 o 
   5  -2   2     2021.14     1967.57     48.62 o 
   6  -2   2     9290.69     9689.79    171.40 o 
   7  -2   2     2677.66     2806.35     60.11 o 
   8  -2   2      103.33       84.93     28.34 o 
   9  -2   2      468.96      505.20     58.68 o 
  10  -2   2      799.24      809.92     73.90 o 
  11  -2   2      677.60      651.54     74.45 o 
  12  -2   2       51.86       54.04     35.81 o 
 -12  -1   2       78.21       99.14     36.45 o 
 -11  -1   2      576.16      585.43     41.53 o 
 -10  -1   2      323.59      278.72     28.49 o 
  -9  -1   2       68.89       81.47     17.89 o 
  -8  -1   2     1534.46     1502.23     77.09 o 
  -7  -1   2     3688.25     3722.87    147.26 o 
  -6  -1   2     3245.73     3286.85     77.25 o 
  -5  -1   2      931.78      882.13     32.19 o 
  -4  -1   2        2.69        5.20      4.83 o 
  -3  -1   2     6818.67     6575.36    112.46 o 
  -2  -1   2      138.22      146.89     13.67 o 
  -1  -1   2    16648.03    17004.77    345.27 o 
   0  -1   2     5714.47     6042.51    128.67 o 
   1  -1   2    16452.54    17805.71    369.79 o 
   2  -1   2     1780.54     1635.66     34.41 o 
   3  -1   2     9262.91     9103.10    148.54 o 
   4  -1   2     8309.61     8314.18    141.26 o 
   5  -1   2        3.80        4.55      5.45 o 
   6  -1   2      931.97      939.31     36.49 o 
   7  -1   2     4476.71     4714.49    102.47 o 
   8  -1   2     2057.19     2118.86     63.00 o 
   9  -1   2      590.78      627.76     61.97 o 
  10  -1   2      144.16      153.09     40.10 o 
  11  -1   2      185.71      195.19     46.93 o 
  12  -1   2      421.61      614.82     73.90 o 
 -12   0   2        0.16       10.48     26.79 o 
 -11   0   2      177.00      172.68     41.37 o 
 -10   0   2      980.82     1023.42     49.18 o 
  -9   0   2     1999.60     2117.60     85.38 o 
  -8   0   2      195.86      193.03     21.40 o 
  -7   0   2     1443.57     1352.35     38.56 o 
  -6   0   2     5008.38     4970.71     85.36 o 
  -5   0   2     6881.72     6614.85    102.37 o 
  -4   0   2     5969.69     5808.97     88.52 o 
  -3   0   2     2195.88     2236.79     48.03 o 
  -2   0   2     4300.00     4202.44     61.63 o 
  -1   0   2    14648.38    14794.45    320.21 o 
   0   0   2    13318.81    14248.42    287.50 o 
   1   0   2     2570.82     2819.38     49.94 o 
   2   0   2      441.08      417.76     25.74 o 
   3   0   2      219.72      244.76     12.71 o 
   4   0   2    19237.43    19397.45    300.43 o 
   5   0   2     7027.85     6905.88    125.99 o 
   6   0   2     3936.22     4037.53     70.87 o 
   7   0   2      137.17      149.24     35.68 o 
   8   0   2      530.73      454.02     54.58 o 
   9   0   2      474.88      479.45     32.12 o 
  10   0   2      621.50      669.13     67.43 o 
  11   0   2      137.26       94.13     35.27 o 
  12   0   2       30.23       15.86     27.52 o 
 -12   1   2      293.22      357.48     57.32 o 
 -11   1   2       29.43       10.02     23.33 o 
 -10   1   2       13.18       10.02     18.95 o 
  -8   1   2     3501.16     3591.88    138.42 o 
  -7   1   2     1453.98     1485.01     98.13 o 
  -6   1   2       40.40       50.11      9.13 o 
  -5   1   2      399.27      380.49     17.98 o 
  -4   1   2     1002.38      971.83     30.35 o 
  -3   1   2     8997.81     8591.37    118.79 o 
  -2   1   2    27932.94    27692.58    344.40 o 
  -1   1   2     4142.56     4197.32     58.95 o 
   0   1   2     5135.37     5141.76     85.14 o 
   1   1   2    14942.92    15908.65    241.97 o 
   2   1   2       37.97       53.92      5.92 o 
   3   1   2     1295.64     1388.74     34.44 o 
   4   1   2      466.82      505.25     21.17 o 
   5   1   2     4020.00     3476.72    257.66 o 
   6   1   2     7857.88     7913.87    145.57 o 
   7   1   2     4298.40     4267.50     95.34 o 
   8   1   2      267.30      265.44     22.83 o 
   9   1   2       92.29       71.05     16.80 o 
  10   1   2      654.43      681.91     42.69 o 
  11   1   2      660.10      713.60     72.44 o 
  12   1   2      401.86      494.99     66.25 o 
 -12   2   2      231.52      192.27     47.39 o 
 -11   2   2      730.05      664.39     70.08 o 
 -10   2   2      768.92      855.57     71.81 o 
  -9   2   2        5.19       18.41     21.05 o 
  -8   2   2     1195.40     1223.24     47.20 o 
  -7   2   2      939.97      935.75     33.06 o 
  -6   2   2     2756.61     2869.91     59.61 o 
  -5   2   2     4222.44     4244.56     85.99 o 
  -4   2   2     3145.07     3363.98     59.08 o 
  -3   2   2      671.02      563.34     32.69 o 
  -2   2   2    25742.25    25265.15    406.68 o 
  -1   2   2    11692.57    11842.75    373.02 o 
   0   2   2     8523.43     8549.58    137.40 o 
   1   2   2      230.00      214.59      8.72 o 
   2   2   2    90069.13    90995.16   1354.37 o 
   3   2   2     4119.84     4173.02     77.12 o 
   4   2   2     5711.47     5560.29    158.83 o 
   5   2   2     5004.32     5099.35    100.22 o 
   6   2   2     2337.40     2396.47     84.61 o 
   7   2   2     1867.29     1845.76     56.14 o 
   8   2   2      737.43      769.03     77.73 o 
   9   2   2     1594.76     1613.05     63.15 o 
  10   2   2        1.94       10.90     13.24 o 
  11   2   2      365.26      375.21     35.01 o 
  12   2   2      297.54      329.24     55.95 o 
 -11   3   2        1.63       -7.47     22.78 o 
 -10   3   2      451.60      458.36     57.23 o 
  -9   3   2     1146.43     1273.93     83.93 o 
  -8   3   2      519.90      520.22     39.09 o 
  -7   3   2       26.62       22.22      8.27 o 
  -6   3   2       69.87       41.30     16.96 o 
  -5   3   2      796.65      681.70     24.20 o 
  -4   3   2     4888.56     4651.75    123.52 o 
  -3   3   2     1243.60     1190.29     27.72 o 
  -2   3   2       24.84       18.81      6.52 o 
  -1   3   2     3699.35     3673.41     56.14 o 
   0   3   2       41.27       52.26      4.79 o 
   1   3   2     2982.58     2964.10     62.79 o 
   2   3   2       36.88       53.29      7.09 o 
   3   3   2    12946.56    13245.17    210.00 o 
   4   3   2    16797.76    17204.93    270.16 o 
   5   3   2     8750.56     8864.29    156.41 o 
   6   3   2      110.94       84.71     13.22 o 
   7   3   2      130.70      145.83     17.38 o 
   8   3   2      929.11      862.08     56.54 o 
   9   3   2     2175.15     2282.12     73.72 o 
  10   3   2      520.96      534.82     38.32 o 
  11   3   2       44.30       39.19     24.24 o 
  12   3   2       12.65       12.60     15.39 o 
 -11   4   2       59.82       47.29     31.16 o 
 -10   4   2       18.84       40.10     28.43 o 
  -9   4   2       30.96       36.27     24.51 o 
  -8   4   2     1316.60     1362.34     61.63 o 
  -7   4   2     2216.72     2383.47    107.53 o 
  -6   4   2     1202.25     1241.49     41.62 o 
  -5   4   2      723.10      686.92     43.75 o 
  -4   4   2      812.63      640.54     20.99 o 
  -3   4   2     9715.26     9742.08    137.68 o 
  -2   4   2      596.51      563.92     17.23 o 
  -1   4   2     1370.23     1267.45     27.35 o 
   0   4   2       27.46       40.07      8.53 o 
   1   4   2      140.72      126.94     13.17 o 
   2   4   2     5554.07     5564.47    133.41 o 
   3   4   2    10059.61     9989.27    136.91 o 
   4   4   2      853.23      888.11     30.61 o 
   5   4   2      221.01      193.00     22.37 o 
   6   4   2     1015.14      996.55     71.49 o 
   7   4   2     2700.20     2597.09     70.81 o 
   8   4   2      547.38      561.72     32.84 o 
   9   4   2        8.97        8.00     10.68 o 
  10   4   2      248.15      234.61     28.32 o 
  11   4   2      542.77      551.87     42.14 o 
  12   4   2      228.25      255.79     48.57 o 
 -11   5   2      200.83      161.47     45.47 o 
 -10   5   2       96.00       68.53     32.90 o 
  -9   5   2      251.43      256.43     43.92 o 
  -8   5   2      173.51       90.85     25.70 o 
  -7   5   2     1307.06     1286.15    164.48 o 
  -6   5   2     3531.45     3713.70    155.10 o 
  -5   5   2     3739.19     3604.78     66.93 o 
  -4   5   2      144.19      105.11     17.52 o 
  -3   5   2     4801.57     4236.86    417.22 o 
  -2   5   2     2143.78     2113.87     45.01 o 
  -1   5   2    16179.10    15431.02    260.24 o 
   0   5   2    19235.26    19868.61    302.14 o 
   1   5   2     2747.64     2721.00     75.91 o 
   2   5   2     2219.15     2092.87     66.52 o 
   3   5   2     6946.44     6715.29    165.21 o 
   4   5   2     2909.20     3044.91     88.85 o 
   5   5   2      870.63      811.29     46.11 o 
   6   5   2       71.82       39.07     15.35 o 
   7   5   2      502.16      456.95     28.06 o 
   8   5   2     2132.82     2185.78     67.83 o 
   9   5   2      952.01      989.90    141.43 o 
  10   5   2      192.38      180.98     25.81 o 
  11   5   2      164.84      133.53     25.11 o 
  12   5   2      330.59      337.41     37.74 o 
 -10   6   2      159.29      158.38     40.55 o 
  -9   6   2      322.60      381.81     52.31 o 
  -8   6   2     1722.68     1898.19     81.16 o 
  -7   6   2     1734.90     1631.35     72.44 o 
  -6   6   2      340.71      350.40     50.94 o 
  -5   6   2     2800.06     2849.46     89.82 o 
  -4   6   2     2143.75     2193.47    111.90 o 
  -3   6   2     2810.12     2814.22     53.33 o 
  -2   6   2      126.38      132.78     21.13 o 
  -1   6   2     3212.45     3204.99     92.58 o 
   0   6   2     6953.48     6858.12    119.87 o 
   1   6   2    11375.79    11344.99    249.32 o 
   2   6   2    10319.67    10125.74    231.55 o 
   3   6   2      251.25      228.18     22.87 o 
   4   6   2      317.05      369.97     29.34 o 
   5   6   2      433.36      373.34     31.89 o 
   6   6   2     1731.53     1848.42     56.41 o 
   7   6   2      432.70      441.21     29.41 o 
   8   6   2       42.96       35.17     13.03 o 
   9   6   2      219.99      241.91     26.24 o 
  10   6   2      860.62      795.35     45.71 o 
  11   6   2      117.25      131.56     25.94 o 
 -10   7   2       56.60       55.22     32.81 o 
  -9   7   2       25.68       15.72     20.16 o 
  -8   7   2      601.14      568.24     93.08 o 
  -7   7   2     3693.03     3606.78    115.62 o 
  -6   7   2     2523.25     2460.64     89.85 o 
  -5   7   2      151.33      131.25     25.15 o 
  -4   7   2      906.80      887.11     48.51 o 
  -3   7   2     4359.24     4311.88    113.20 o 
  -2   7   2     6072.84     6209.85    128.35 o 
  -1   7   2     3039.05     2990.93     64.85 o 
   0   7   2      101.50      110.45     11.88 o 
   2   7   2     8229.61     7883.69    191.00 o 
   3   7   2     1886.54     2166.77     78.28 o 
   4   7   2       21.63       13.12      9.93 o 
   5   7   2        8.14        4.92      9.75 o 
   6   7   2     1831.10     1861.14     81.74 o 
   7   7   2     1229.12     1195.11     66.89 o 
   8   7   2      363.31      349.62     28.80 o 
   9   7   2       84.37       61.98     16.98 o 
  10   7   2      118.09       89.54     20.42 o 
  11   7   2      588.77      553.61     43.12 o 
  -9   8   2      531.07      533.50    114.13 o 
  -8   8   2       23.72       30.11     25.52 o 
  -7   8   2        7.20       31.98     21.65 o 
  -6   8   2     1598.18     1660.30     75.91 o 
  -5   8   2     3636.01     3588.82    111.80 o 
  -4   8   2     2171.13     2095.25     79.80 o 
  -3   8   2       98.77       76.50     20.19 o 
  -2   8   2      713.71      659.84     53.31 o 
  -1   8   2     4098.25     4142.14     86.00 o 
   0   8   2     4901.87     4819.26     98.23 o 
   1   8   2      476.87      512.85     31.53 o 
   2   8   2      166.94      163.02     21.05 o 
   3   8   2      608.76      641.70     40.64 o 
   4   8   2     2866.22     3320.05    113.00 o 
   5   8   2     1036.05      999.46     57.59 o 
   6   8   2       31.66       12.30     14.49 o 
   7   8   2      590.89      585.66     47.84 o 
   8   8   2      899.66      972.85     64.15 o 
   9   8   2      588.54      603.07     55.77 o 
  10   8   2       63.65       15.49     19.50 o 
  11   8   2        1.36        8.47     18.41 o 
  -9   9   2      584.51      593.31     57.71 o 
  -8   9   2      566.44      514.68     52.56 o 
  -7   9   2      598.74      584.20     52.88 o 
  -6   9   2        8.81       30.67     30.89 o 
  -5   9   2      712.61      668.28     51.06 o 
  -4   9   2     2796.94     2804.50     99.03 o 
  -3   9   2     3147.34     2810.84    102.70 o 
  -2   9   2      185.63      212.05     36.63 o 
  -1   9   2       65.84       47.11     23.05 o 
   0   9   2     2181.78     2239.96     60.55 o 
   1   9   2     5277.24     5316.81    111.05 o 
   2   9   2     2523.23     2652.93     91.22 o 
   3   9   2      602.08      582.29     41.28 o 
   4   9   2      501.64      445.06     40.00 o 
   5   9   2     1407.01     1517.42     74.36 o 
   6   9   2      577.76      623.11     49.30 o 
   7   9   2      371.65      378.17     43.65 o 
   8   9   2       12.42        6.56     16.22 o 
   9   9   2      543.91      504.65     52.21 o 
  10   9   2      179.12      123.38     28.80 o 
  -8  10   2      215.98      166.67     71.81 o 
  -7  10   2      777.56      788.60    103.34 o 
  -6  10   2     1019.30      995.67     84.15 o 
  -5  10   2       30.20       29.51     22.97 o 
  -4  10   2       57.02       26.85     23.37 o 
  -3  10   2      605.08      608.14    119.65 o 
  -2  10   2     1856.48     1977.60    105.98 o 
  -1  10   2       38.51       13.30     23.33 o 
   0  10   2       87.30       92.95     30.44 o 
   1  10   2      113.48      108.46     16.35 o 
   3  10   2     3308.72     3609.47    121.01 o 
   4  10   2     1032.69     1195.02     65.25 o 
   5  10   2       11.40       -1.82     13.76 o 
   6  10   2      350.44      320.49     39.64 o 
   7  10   2     1118.59     1118.38     70.71 o 
   8  10   2      247.61      278.02     41.10 o 
   9  10   2       12.39       -0.91     11.85 o 
  10  10   2        0.11       -9.84     14.12 o 
  -7  11   2       15.97       -6.83     59.14 o 
  -6  11   2      598.84      590.86     94.04 o 
  -5  11   2     1409.36     1364.78    124.20 o 
  -4  11   2      595.09      549.30     88.30 o 
  -3  11   2       16.02       13.33     21.69 o 
  -2  11   2      472.17      497.73     61.24 o 
  -1  11   2     1191.21     1432.76     96.14 o 
   0  11   2     1129.71     1266.00     91.22 o 
   1  11   2      745.65      742.76     68.98 o 
   2  11   2        0.73       -0.09     11.03 o 
   3  11   2      378.35      442.59     41.28 o 
   4  11   2     1832.80     2059.06     91.22 o 
   5  11   2     1658.85     1740.67     86.02 o 
   6  11   2      366.29      392.84     45.47 o 
   7  11   2        3.42      -13.49     14.40 o 
   8  11   2      116.71      109.62     31.62 o 
   9  11   2      193.64      106.71     25.70 o 
  -6  12   2      152.50      166.03     75.91 o 
  -5  12   2       44.50       58.59     57.23 o 
  -4  12   2      452.09      479.77     89.30 o 
  -3  12   2      903.70      881.73    108.99 o 
  -2  12   2     1136.28     1158.29    114.09 o 
   1  12   2      614.79      688.54     72.08 o 
   2  12   2      942.01      907.24     74.90 o 
   3  12   2      238.84      221.34     31.98 o 
   4  12   2       36.24       16.04     18.23 o 
   5  12   2      346.00      366.51     44.10 o 
   6  12   2      508.98      524.97     52.94 o 
   7  12   2      237.13      305.82     42.28 o 
   8  12   2        8.95       19.96     16.49 o 
  -5  13   2      361.30      183.16     77.18 o 
  -4  13   2       15.19       60.32     52.58 o 
  -3  13   2      155.55      106.98     66.61 o 
  -2  13   2      542.78      665.40    103.61 o 
   4  13   2      822.09      862.23     60.51 o 
   5  13   2       17.85       -5.19     15.40 o 
   6  13   2       22.73        7.20     19.23 o 
   7  13   2      101.53       77.91     21.69 o 
  -3  14   2      385.56      283.40     91.95 o 
  -2  14   2        1.45       -0.91     63.70 o 
  -1  14   2      118.17       85.02     71.35 o 
   0  15   2       29.27       66.25     72.90 o 
   1  15   2      313.09      383.45     91.95 o 
  -3 -13   3       67.62       28.25     34.72 o 
  -2 -13   3      295.05      231.46     60.78 o 
  -1 -13   3      598.09      509.94     83.20 o 
   0 -13   3      454.91      401.04     79.83 o 
   1 -13   3        7.89        5.10     43.38 o 
   2 -13   3      102.00      167.94     63.61 o 
   3 -13   3      695.39      680.16    101.51 o 
  -6 -12   3       49.89       43.92     25.15 o 
  -5 -12   3      351.41      269.46     39.73 o 
  -3 -12   3      479.30      406.69     68.98 o 
  -2 -12   3      136.92      191.91     53.31 o 
  -1 -12   3      352.24      354.93     68.25 o 
   0 -12   3      769.51      704.49     93.13 o 
   1 -12   3      802.21      756.16     98.23 o 
   2 -12   3      293.57      213.32     64.61 o 
   3 -12   3       12.04      -16.22     38.09 o 
   4 -12   3      215.32      205.30     62.06 o 
   5 -12   3      726.08      671.77     92.13 o 
  -8 -11   3      251.31      277.11     45.93 o 
  -7 -11   3      452.42      429.93     52.49 o 
  -6 -11   3      136.75      146.35     34.63 o 
  -5 -11   3        0.39      -15.86     13.58 o 
  -4 -11   3       40.89       57.50     21.60 o 
  -2 -11   3     1969.46     1849.93    119.74 o 
  -1 -11   3     1200.83     1095.60     97.78 o 
   0 -11   3       40.72       39.00     39.00 o 
   1 -11   3      983.24     1074.18    107.16 o 
   2 -11   3     1018.21     1100.88    110.63 o 
   3 -11   3      443.15      428.65     76.27 o 
   4 -11   3       13.71       44.38     38.82 o 
   5 -11   3       63.28       54.95     42.74 o 
   6 -11   3      691.29      679.25     92.58 o 
  -9 -10   3       29.13       34.26     23.33 o 
  -8 -10   3        1.39        2.82     18.04 o 
  -7 -10   3      203.24      176.42     36.81 o 
  -6 -10   3      362.48      343.72     44.01 o 
  -5 -10   3      478.56      385.73     43.65 o 
  -4 -10   3      471.65      512.58     45.56 o 
  -3 -10   3       37.84        4.56     14.03 o 
  -2 -10   3      407.76      510.21     66.07 o 
  -1 -10   3     1313.58     1333.25    100.78 o 
   0 -10   3     1446.43     1581.11    116.91 o 
   1 -10   3      230.83      221.71     56.95 o 
   2 -10   3      350.50      292.69     62.42 o 
   3 -10   3     1040.11      869.61     93.31 o 
   4 -10   3      572.86      503.01     72.54 o 
   5 -10   3      326.16      281.39     62.60 o 
   6 -10   3        7.86       56.68     39.82 o 
   7 -10   3      198.59      214.14     56.59 o 
  -9  -9   3      229.24      244.03     43.65 o 
  -8  -9   3      162.36      178.42     38.09 o 
  -7  -9   3       54.69       59.60     25.52 o 
  -6  -9   3       10.06       22.78     16.13 o 
  -5  -9   3      315.41      270.28     36.09 o 
  -4  -9   3     2180.01     2133.88     90.85 o 
  -3  -9   3     3587.43     3516.61    116.64 o 
  -2  -9   3       11.96        7.11      9.93 o 
  -1  -9   3      579.89      661.30     69.71 o 
   0  -9   3     1495.05     1674.33    111.45 o 
   1  -9   3     1970.22     2094.97    129.58 o 
   2  -9   3     1031.88     1018.69     91.95 o 
   3  -9   3       65.61       34.90     32.26 o 
   4  -9   3     1493.03     1177.52     96.87 o 
   5  -9   3     1364.55     1186.91     98.78 o 
   6  -9   3      710.25      762.99     86.93 o 
   7  -9   3      442.44      478.50     72.44 o 
   8  -9   3        8.19        8.84     32.26 o 
 -10  -8   3      170.54      134.50     35.27 o 
  -9  -8   3        4.16       -9.75     12.67 o 
  -8  -8   3      147.75      113.82     31.07 o 
  -7  -8   3      447.20      456.17     48.75 o 
  -6  -8   3     1116.26     1088.22     67.52 o 
  -5  -8   3      393.01      399.40     40.46 o 
  -4  -8   3       67.58       66.79     20.78 o 
  -3  -8   3     1672.10     1778.03     74.72 o 
  -2  -8   3     3912.80     4110.20    120.83 o 
  -1  -8   3     1109.44     1224.95     44.53 o 
   0  -8   3       17.10        6.56     22.60 o 
   1  -8   3       76.38       36.81     26.34 o 
   2  -8   3     1255.24     1413.35    102.06 o 
   3  -8   3     2228.54     2223.45    127.85 o 
   4  -8   3      161.80      141.70     40.19 o 
   5  -8   3     1091.21      900.59     83.02 o 
   6  -8   3      879.68      986.34     89.58 o 
   7  -8   3      627.24      706.68     80.83 o 
   8  -8   3      733.27      696.29     83.93 o 
   9  -8   3        9.98      -30.71     28.70 o 
 -10  -7   3      261.33      209.31     40.82 o 
  -9  -7   3      216.10      237.84     40.92 o 
  -8  -7   3      204.64      144.52     32.99 o 
  -7  -7   3       27.56       25.61     17.86 o 
  -6  -7   3     2619.97     2537.47    105.16 o 
  -5  -7   3     3627.57     3440.98    121.20 o 
  -4  -7   3     1030.08     1090.86     58.41 o 
  -3  -7   3      311.81      255.06     28.34 o 
  -2  -7   3     1253.04     1225.63     54.31 o 
  -1  -7   3     3242.61     3026.72     89.94 o 
   0  -7   3     3747.36     3902.97     86.42 o 
   1  -7   3     2765.41     2816.68    134.14 o 
   2  -7   3      537.56      588.85     64.97 o 
   3  -7   3      783.66      853.20     74.72 o 
   4  -7   3      981.59      897.86     76.36 o 
   5  -7   3     2050.30     2018.33    117.46 o 
   6  -7   3      110.13       38.45     28.89 o 
   7  -7   3        3.64       16.68     26.70 o 
   8  -7   3      424.59      453.53     68.62 o 
   9  -7   3      456.04      522.24     74.72 o 
 -11  -6   3       68.80       40.73     26.43 o 
 -10  -6   3        1.89        1.91     17.04 o 
  -9  -6   3      132.24      158.74     34.17 o 
  -8  -6   3      853.69      825.59     60.51 o 
  -7  -6   3     1378.43     1280.86     72.72 o 
  -6  -6   3      357.98      390.56     40.46 o 
  -5  -6   3     2153.10     2218.35     89.58 o 
  -4  -6   3     4118.69     4163.51    128.03 o 
  -3  -6   3     4240.54     4516.16    129.67 o 
  -2  -6   3     2144.66     2287.24     77.09 o 
  -1  -6   3      124.56       88.76     14.31 o 
   0  -6   3     3659.56     3848.49     82.71 o 
   1  -6   3     5241.37     5474.55    105.11 o 
   2  -6   3     6118.71     6303.67    216.51 o 
   3  -6   3     1521.91     1576.19     95.13 o 
   4  -6   3      524.30      538.82     58.87 o 
   5  -6   3     1515.68     1525.16     98.05 o 
   6  -6   3     3212.99     3395.69    156.74 o 
   7  -6   3     2208.40     2075.01    123.20 o 
   8  -6   3      461.89      353.75     59.50 o 
   9  -6   3       15.35       33.81     32.99 o 
  10  -6   3      425.12      473.12     72.35 o 
 -11  -5   3      347.63      370.51     50.94 o 
 -10  -5   3      572.82      639.61     60.05 o 
  -9  -5   3      322.68      304.54     41.55 o 
  -8  -5   3       92.83      134.14     29.07 o 
  -7  -5   3     1561.63     1559.15     78.46 o 
  -6  -5   3     1678.76     1674.52     77.18 o 
  -5  -5   3     1623.64     1675.70     73.54 o 
  -4  -5   3      364.69      384.09     32.44 o 
  -3  -5   3     3101.23     3022.07     95.41 o 
  -2  -5   3     2283.82     2142.99     71.35 o 
  -1  -5   3     6796.24     6967.25    164.30 o 
   0  -5   3     2281.29     2085.63     51.65 o 
   1  -5   3     5914.35     6368.13    115.54 o 
   2  -5   3     2127.94     2344.49     49.67 o 
   3  -5   3     3840.43     3746.34    148.81 o 
   4  -5   3     1902.63     1851.03    100.33 o 
   5  -5   3      205.84      165.67     38.18 o 
   6  -5   3     1000.33     1027.16     79.73 o 
   7  -5   3      691.50      722.71     73.08 o 
   8  -5   3     2595.98     2530.36    139.51 o 
   9  -5   3     1027.60     1018.32     90.40 o 
  10  -5   3        1.61      -13.21     25.42 o 
  11  -5   3      235.40      240.84     59.05 o 
 -11  -4   3       94.74       80.28     21.74 o 
 -10  -4   3      994.30      973.74     59.28 o 
  -9  -4   3     1665.19     1677.08     97.96 o 
  -8  -4   3      291.29      287.50     37.63 o 
  -7  -4   3        0.12       -1.00     11.30 o 
  -6  -4   3      549.50      542.10     41.64 o 
  -5  -4   3     6597.31     6221.02    169.95 o 
  -4  -4   3      775.96      687.54     40.64 o 
  -3  -4   3     2587.09     2600.44     83.93 o 
  -2  -4   3      920.33      795.89     38.18 o 
  -1  -4   3     8092.32     8520.02    192.73 o 
   0  -4   3     4944.22     4070.85    463.87 o 
   1  -4   3       34.49       34.83      5.97 o 
   2  -4   3     1185.69     1411.36     34.26 o 
   3  -4   3     5416.03     5246.17    176.69 o 
   4  -4   3     4755.77     4492.47    164.85 o 
   5  -4   3      675.36      625.21     58.14 o 
   6  -4   3     1544.01     1540.20     94.13 o 
   7  -4   3        7.60        6.38     19.32 o 
   8  -4   3      582.58      522.42     64.79 o 
   9  -4   3      695.19      795.07     79.73 o 
  10  -4   3      891.83      892.75     88.12 o 
  11  -4   3       98.48       92.40     38.55 o 
 -12  -3   3      159.12      109.19     23.95 o 
 -11  -3   3      292.99      281.28     32.33 o 
 -10  -3   3        0.49       12.94     12.23 o 
  -9  -3   3      576.40      594.40     37.83 o 
  -8  -3   3     1483.73     1475.23     55.03 o 
  -7  -3   3     1254.74     1225.80     46.62 o 
  -6  -3   3       16.56       -2.26      6.23 o 
  -5  -3   3      408.96      450.61     34.26 o 
  -4  -3   3     7381.23     7331.66    183.16 o 
  -3  -3   3     4847.07     5035.85    131.95 o 
  -2  -3   3     7682.10     7842.87    181.70 o 
  -1  -3   3     2378.46     2536.29     71.08 o 
   0  -3   3      988.71      936.48     27.61 o 
   1  -3   3    18300.15    19067.03    383.64 o 
   2  -3   3    11782.21    11946.44    191.47 o 
   3  -3   3     3922.20     3785.39     70.79 o 
   4  -3   3       14.26       13.69      4.89 o 
   5  -3   3      440.43      470.84     66.48 o 
   6  -3   3     2907.89     3021.62    133.86 o 
   7  -3   3     1309.10     1290.06     86.75 o 
   8  -3   3      787.58      738.57     69.07 o 
   9  -3   3      125.00      117.64     38.73 o 
  10  -3   3      245.21      184.44     45.84 o 
  11  -3   3      336.26      378.26     62.15 o 
 -12  -2   3       19.87       18.19     16.62 o 
 -11  -2   3      272.40      286.49     32.37 o 
 -10  -2   3      358.91      352.16     32.05 o 
  -9  -2   3      365.31      362.11     30.34 o 
  -8  -2   3       32.35       46.77     13.16 o 
  -7  -2   3     1542.30     1551.80     70.62 o 
  -6  -2   3     1805.35     1753.32     53.03 o 
  -5  -2   3     1719.62     1559.85     87.43 o 
  -4  -2   3      493.39      419.18     29.34 o 
  -3  -2   3     1278.08     1119.93     46.20 o 
  -2  -2   3    12534.22    13271.10    285.13 o 
  -1  -2   3       51.98       44.74      8.66 o 
   0  -2   3      256.98      243.55     12.43 o 
   1  -2   3     2527.07     2587.57     51.82 o 
   2  -2   3     7850.58     7885.87    207.63 o 
   3  -2   3    11259.67    11323.43    183.37 o 
   4  -2   3     5005.16     5136.04     95.50 o 
   5  -2   3      619.60      655.41     25.44 o 
   6  -2   3       20.32       11.09     13.30 o 
   7  -2   3     2816.80     2793.35    127.85 o 
   8  -2   3     1998.85     2060.07    112.27 o 
   9  -2   3      637.71      553.68     63.15 o 
  10  -2   3       11.48       -9.57     20.78 o 
  11  -2   3      110.23      102.06     38.45 o 
 -12  -1   3       52.96       69.72     23.03 o 
 -11  -1   3       53.06       15.24     14.94 o 
 -10  -1   3      392.28      362.87     32.19 o 
  -9  -1   3     1753.50     1736.87     94.82 o 
  -8  -1   3     2653.91     2472.71     72.69 o 
  -7  -1   3      157.75      152.20     25.01 o 
  -6  -1   3      591.39      562.58     28.02 o 
  -5  -1   3     5739.07     5794.04    111.69 o 
  -4  -1   3    21745.27    21563.22    333.15 o 
  -3  -1   3      260.13      253.78     20.14 o 
  -2  -1   3      303.21      306.54     20.23 o 
  -1  -1   3      621.00      644.16     26.88 o 
   0  -1   3    39383.81    41736.86    608.65 o 
   1  -1   3    33031.74    36162.45    707.40 o 
   2  -1   3      485.34      432.16     15.58 o 
   3  -1   3     2118.69     2174.85     47.50 o 
   4  -1   3     3283.36     3242.78     67.26 o 
   5  -1   3     5080.39     5139.18    100.51 o 
   6  -1   3     2057.94     2063.48     55.44 o 
   7  -1   3      969.31     1062.61     42.74 o 
   8  -1   3       34.86       36.45     21.51 o 
   9  -1   3     1687.53     1658.66    100.06 o 
  10  -1   3      770.72      620.84     67.71 o 
  11  -1   3      486.98      454.81     64.52 o 
  12  -1   3        0.03        2.10     31.07 o 
 -12   0   3      155.65      144.98     42.01 o 
 -11   0   3      177.90      246.05     39.27 o 
 -10   0   3       46.94       37.75     15.83 o 
  -9   0   3      868.78      857.22     43.40 o 
  -8   0   3     2105.63     2031.28     89.89 o 
  -7   0   3     4252.69     4498.47     83.84 o 
  -6   0   3     1000.14     1024.94     31.75 o 
  -5   0   3        2.52        6.49      5.10 o 
  -4   0   3      658.14      673.27     25.57 o 
  -3   0   3     2266.12     2203.00     41.26 o 
  -2   0   3     2243.31     2161.60     47.86 o 
  -1   0   3     1651.02     1722.63     49.75 o 
   1   0   3     6292.88     6478.73    164.75 o 
   2   0   3      501.11      456.51     16.71 o 
   3   0   3      463.41      470.73     18.60 o 
   4   0   3     3205.53     3233.70     67.90 o 
   5   0   3     2025.80     1932.77     50.44 o 
   6   0   3     2614.08     2556.95    206.35 o 
   7   0   3     1056.42     1119.10     41.67 o 
   8   0   3      960.49     1034.42     42.03 o 
   9   0   3      132.04      115.71     19.10 o 
  10   0   3      323.04      345.91     51.94 o 
  11   0   3      859.76      910.34     81.10 o 
  12   0   3      370.03      306.73     57.32 o 
 -12   1   3       94.64       75.54     34.26 o 
 -11   1   3      285.29      288.32     48.93 o 
 -10   1   3      877.45     1030.70     49.33 o 
  -9   1   3      780.66      782.04     54.40 o 
  -8   1   3        7.37        4.10      9.47 o 
  -7   1   3     1546.29     1566.70     43.83 o 
  -6   1   3     8255.78     8491.67    131.44 o 
  -5   1   3     7549.60     7892.76    141.09 o 
  -4   1   3     1644.50     1621.70     36.47 o 
  -3   1   3      451.36      469.11     16.29 o 
  -2   1   3     4614.41     4708.21     69.61 o 
  -1   1   3    23086.85    23223.56    355.99 o 
   0   1   3     1599.26     1584.58     27.50 o 
   1   1   3       11.23        1.45      3.82 o 
   2   1   3       24.91       23.00      4.82 o 
   3   1   3      194.69      191.13     12.10 o 
   4   1   3    14501.32    14075.38    225.62 o 
   5   1   3     2015.47     1882.19     50.30 o 
   6   1   3      176.77      218.17     18.48 o 
   7   1   3      159.38      169.13     17.91 o 
   8   1   3     2085.89     2151.46     64.69 o 
   9   1   3     1746.66     1811.87     61.63 o 
  10   1   3      658.21      667.95     66.52 o 
  11   1   3        0.62       -3.28     23.51 o 
  12   1   3      445.55      380.45     60.87 o 
 -11   2   3       21.41       -1.55     22.87 o 
 -10   2   3      426.73      526.34     58.87 o 
  -9   2   3     1694.76     1634.18     76.64 o 
  -8   2   3     2245.44     2323.16     77.03 o 
  -7   2   3     1020.90     1032.66     46.99 o 
  -6   2   3       83.99       16.48     18.77 o 
  -5   2   3      502.75      474.49     28.05 o 
  -4   2   3    12541.94    12145.46    216.88 o 
  -3   2   3    10169.72    10009.68    200.04 o 
  -2   2   3     3095.51     3015.36     59.01 o 
  -1   2   3     3770.58     4036.21     58.76 o 
   0   2   3      169.67      229.22     11.99 o 
   1   2   3      420.90      456.30     13.87 o 
   2   2   3      419.59      338.88     20.69 o 
   3   2   3     7701.62     7666.26    165.53 o 
   4   2   3      796.70      766.45     27.05 o 
   5   2   3     2024.59     1983.01     52.11 o 
   6   2   3     7248.40     7466.44    141.00 o 
   7   2   3      353.18      360.53     24.89 o 
   8   2   3      114.89       96.19     16.18 o 
   9   2   3      377.26      425.56     31.02 o 
  10   2   3     1208.96     1379.28     58.53 o 
  11   2   3      819.48      867.26     48.87 o 
  12   2   3       17.57      -21.78     21.78 o 
 -11   3   3      696.48      708.04     72.54 o 
 -10   3   3      154.02      126.57     35.08 o 
  -9   3   3       86.56       78.37     27.88 o 
  -8   3   3     2148.07     2199.87     56.85 o 
  -7   3   3     1660.34     1857.53     56.13 o 
  -6   3   3     2543.52     2737.25     59.31 o 
  -5   3   3     5923.32     6119.16    122.49 o 
  -4   3   3     2753.50     2513.62     49.71 o 
  -3   3   3    13732.23    12862.30    173.88 o 
  -2   3   3     1613.94     1439.47     39.74 o 
  -1   3   3     1079.80     1006.99     21.47 o 
   0   3   3     1245.19     1151.92     30.93 o 
   1   3   3      740.56      733.57     16.61 o 
   2   3   3     7865.38     7632.97    104.49 o 
   3   3   3     4658.44     4674.93     84.39 o 
   4   3   3     2214.89     2344.29     55.24 o 
   5   3   3       13.95       11.11      5.81 o 
   6   3   3     2587.34     2647.16     67.77 o 
   7   3   3     1167.41     1144.83     43.94 o 
   8   3   3      881.72      892.93     40.82 o 
   9   3   3      800.21      776.45     40.86 o 
  10   3   3      213.57      239.76     26.82 o 
  11   3   3      414.17      387.07     35.55 o 
  12   3   3      100.38      117.01     25.71 o 
 -11   4   3      344.70      349.28     54.95 o 
 -10   4   3     1019.96     1098.88     82.92 o 
  -9   4   3      610.86      696.65     62.69 o 
  -8   4   3        4.10        7.56     13.92 o 
  -7   4   3      730.06      792.82     45.98 o 
  -6   4   3     4172.70     4298.24     80.33 o 
  -5   4   3     4486.31     4323.24     77.03 o 
  -4   4   3     7816.79     8174.38    122.50 o 
  -3   4   3      227.32      218.16     25.09 o 
  -2   4   3     2858.55     2830.65     49.94 o 
  -1   4   3     5412.66     4950.91     98.12 o 
   0   4   3     5527.67     5347.72     78.29 o 
   1   4   3     3047.38     3240.31     69.39 o 
   2   4   3      983.11     1043.06     24.31 o 
   3   4   3    11231.07    11421.79    234.78 o 
   4   4   3    22446.65    22541.20    347.84 o 
   5   4   3    19434.73    19490.99    309.53 o 
   6   4   3      878.05      838.07     77.96 o 
   7   4   3       98.31       97.54     15.94 o 
   8   4   3      610.29      595.39     55.04 o 
   9   4   3     2226.50     2265.73    142.70 o 
  10   4   3      315.11      361.85     55.50 o 
  11   4   3       30.15       31.22     17.53 o 
  12   4   3       13.46       40.71     20.68 o 
 -11   5   3      122.71       92.31     36.54 o 
 -10   5   3      125.12      144.98     40.00 o 
  -9   5   3      591.07      684.99     65.25 o 
  -8   5   3     1485.76     1566.33     69.86 o 
  -7   5   3     1827.39     1961.31    106.07 o 
  -6   5   3       21.02        3.68     12.68 o 
  -5   5   3     4086.43     4076.59    125.24 o 
  -4   5   3     2548.85     2433.64     50.04 o 
  -3   5   3     2689.57     2578.53     49.98 o 
  -2   5   3      139.22      122.25     11.40 o 
  -1   5   3       33.07       32.80      5.73 o 
   0   5   3       42.80       50.54      6.46 o 
   1   5   3     5582.41     5426.72    103.88 o 
   2   5   3     8143.06     8091.02    144.08 o 
   3   5   3      628.82      622.18     26.09 o 
   4   5   3     2362.91     2277.01     55.67 o 
   5   5   3     6631.40     6615.88    125.88 o 
   6   5   3     8359.13     8389.01    157.30 o 
   7   5   3     3216.99     3196.14     82.61 o 
   8   5   3       46.68       17.45     10.53 o 
   9   5   3      244.51      277.01     69.12 o 
  10   5   3      227.26      230.63     27.42 o 
  11   5   3      463.72      487.97     40.12 o 
  12   5   3       76.69       81.18     23.68 o 
 -10   6   3      257.78      216.06     47.39 o 
  -9   6   3      193.87      108.80     35.63 o 
  -8   6   3      946.33      774.82     92.40 o 
  -7   6   3     2609.33     2817.41    128.12 o 
  -6   6   3     3518.43     3121.52    357.80 o 
  -5   6   3      157.48      127.60     23.69 o 
  -4   6   3      186.59      167.29     22.23 o 
  -3   6   3     1911.08     1892.13     58.57 o 
  -2   6   3     2738.71     2594.45     78.41 o 
  -1   6   3     3573.34     3127.62     62.45 o 
   0   6   3     1311.78     1238.94     52.35 o 
   1   6   3      757.26      804.61     39.55 o 
   2   6   3     2724.19     2919.78     79.60 o 
   3   6   3     3614.92     3572.72     80.55 o 
   4   6   3      146.70      122.63     16.45 o 
   5   6   3      696.65      696.88     33.03 o 
   6   6   3      392.39      423.40     26.45 o 
   7   6   3     3431.43     3518.51     89.39 o 
   8   6   3     1155.79     1240.07    122.79 o 
   9   6   3       31.83       24.29     32.90 o 
  10   6   3        3.81        6.17     12.90 o 
  11   6   3      297.43      276.10     32.47 o 
 -10   7   3      371.77      405.96     58.78 o 
  -9   7   3      576.35      618.57     51.56 o 
  -8   7   3      152.79      240.90     35.75 o 
  -7   7   3      839.40      753.10    127.44 o 
  -6   7   3     1093.94     1040.82     56.90 o 
  -5   7   3     1153.90     1195.80     57.39 o 
  -4   7   3     3914.94     3842.73    106.93 o 
  -3   7   3     2257.06     2255.38     47.85 o 
  -2   7   3       18.86       16.60      5.43 o 
  -1   7   3      902.10      899.47     27.81 o 
   0   7   3     6125.69     6088.89     98.74 o 
   1   7   3     5447.32     5275.13    109.44 o 
   2   7   3      655.23      603.80     35.17 o 
   3   7   3      137.33      101.41     14.69 o 
   4   7   3     2436.54     2531.14     67.94 o 
   5   7   3     1211.05     1173.51     60.87 o 
   6   7   3      666.78      647.17     48.02 o 
   7   7   3      124.52      121.00     18.50 o 
   8   7   3      194.32      238.67     25.51 o 
   9   7   3      475.81      581.32     38.58 o 
  10   7   3      200.55      180.70     26.05 o 
  11   7   3        1.95       -2.40     13.21 o 
  -9   8   3      185.38      160.76     34.77 o 
  -8   8   3      850.57      888.37     60.10 o 
  -7   8   3      729.81      735.10     53.91 o 
  -6   8   3      148.54      130.60     28.30 o 
  -5   8   3      132.97       67.08     23.37 o 
  -4   8   3      273.08      249.95     31.94 o 
  -3   8   3     4399.42     4486.49    119.70 o 
  -2   8   3     3509.06     3378.69     65.72 o 
  -1   8   3        1.82       10.88      5.36 o 
   0   8   3     2177.93     2129.95     49.90 o 
   2   8   3     1426.90     1411.02     49.68 o 
   3   8   3     1233.11     1103.08     44.33 o 
   4   8   3      105.19      129.72     20.32 o 
   5   8   3      631.69      744.13     50.03 o 
   6   8   3     1790.26     2076.38     91.58 o 
   7   8   3      774.13      783.95     55.68 o 
   8   8   3       39.54       51.39     22.14 o 
   9   8   3      140.24      115.73     30.80 o 
  10   8   3      214.79      209.02     27.90 o 
  11   8   3      150.60      113.00     22.33 o 
  -9   9   3      194.02       95.32     63.42 o 
  -8   9   3       10.78       37.54     54.31 o 
  -7   9   3      450.21      396.12     78.09 o 
  -6   9   3     1298.91     1320.67     68.82 o 
  -5   9   3     1162.42     1106.44     60.74 o 
  -4   9   3      683.05      571.04     46.61 o 
  -3   9   3        4.41       -0.36     15.19 o 
  -2   9   3     2990.12     2926.69     93.49 o 
  -1   9   3     4340.48     4469.50     86.64 o 
   0   9   3     1340.97     1346.11     40.20 o 
   1   9   3      221.27      187.87     22.82 o 
   2   9   3      900.83      871.16     47.20 o 
   3   9   3     1952.55     1982.79     79.55 o 
   4   9   3     1732.17     1886.51     64.62 o 
   5   9   3       66.85       87.30     23.15 o 
   6   9   3      107.53       40.64     18.41 o 
   7   9   3     1039.76     1076.01     67.89 o 
   8   9   3     1006.97      972.21     68.07 o 
   9   9   3      233.33      218.34     38.73 o 
  10   9   3        0.26       13.94     19.77 o 
  -8  10   3      123.04       71.17     63.70 o 
  -7  10   3      140.24       44.10     56.32 o 
  -6  10   3      448.73      360.31     74.81 o 
  -5  10   3     1752.40     1795.80    132.40 o 
  -4  10   3      153.83      223.44     59.78 o 
  -3  10   3     1216.24      967.38     97.23 o 
  -2  10   3      882.67      791.42     89.39 o 
  -1  10   3     2720.27     2627.87     92.35 o 
   0  10   3     2006.83     2045.79     54.08 o 
   1  10   3     2997.58     2987.08     68.70 o 
   2  10   3      861.80      781.85     46.66 o 
   3  10   3       87.19       72.35     19.32 o 
   4  10   3      793.36      856.75     48.84 o 
   5  10   3      557.27      626.30     49.85 o 
   6  10   3      569.80      595.59     51.21 o 
   7  10   3       13.22      -11.94     17.68 o 
   8  10   3      181.07      143.16     33.35 o 
   9  10   3      361.64      342.81     48.30 o 
  10  10   3      145.09      128.40     36.18 o 
  -7  11   3      578.10      649.81    101.33 o 
  -6  11   3      569.18      441.68     86.39 o 
  -5  11   3        0.10      -17.95     44.65 o 
  -4  11   3      958.17      920.55    105.16 o 
  -3  11   3      730.29      667.77     89.48 o 
  -2  11   3     1262.90     1354.58    114.27 o 
  -1  11   3      976.76      993.08     98.05 o 
   0  11   3        3.44       60.51     46.66 o 
   1  11   3     1296.73     1292.15    107.89 o 
   4  11   3      145.29      168.67     30.34 o 
   5  11   3      202.96      188.99     33.44 o 
   6  11   3     1087.22     1154.56     72.72 o 
   7  11   3      560.51      587.03     55.68 o 
   8  11   3      102.19      117.19     32.71 o 
   9  11   3        0.03      -13.67     14.67 o 
  -6  12   3      745.46      613.45    100.69 o 
  -5  12   3      786.78      794.88    108.44 o 
  -4  12   3      202.73      191.09     67.71 o 
  -3  12   3      216.85       76.00     55.40 o 
  -2  12   3      496.52      619.20     90.58 o 
  -1  12   3     1384.35     1320.86    118.55 o 
   0  12   3     1341.04     1199.94    112.81 o 
   1  12   3      332.16      473.49     79.64 o 
   2  12   3      502.11      479.96     78.73 o 
   3  12   3      260.85      279.83     30.94 o 
   4  12   3      774.45      668.22     52.67 o 
   5  12   3      470.25      495.81     50.57 o 
   6  12   3        1.30       11.57     18.68 o 
   7  12   3       52.44       89.30     28.80 o 
   8  12   3      186.76      206.31     41.10 o 
  -5  13   3      320.73      418.08     92.86 o 
  -4  13   3     1055.90      937.04    116.73 o 
  -3  13   3      597.22      507.75     95.13 o 
  -2  13   3       64.17       82.74     55.50 o 
  -1  13   3      111.36      134.23     69.35 o 
   0  13   3      823.84      910.89    109.71 o 
   1  13   3      280.37      331.51     77.64 o 
   2  13   3      260.66      256.70     71.62 o 
   3  13   3       32.46       24.33     51.85 o 
   4  13   3      447.65      366.05     43.65 o 
   5  13   3      232.86      297.89     42.56 o 
   6  13   3      159.20      200.66     37.54 o 
   7  13   3       83.43       97.50     32.62 o 
  -3  14   3      562.54      572.08    103.70 o 
  -2  14   3      799.58      573.45    100.97 o 
  -1  14   3      317.31      215.42     78.46 o 
   0  14   3       14.22      -28.07     52.85 o 
   1  14   3      324.85      276.11     79.92 o 
   2  14   3     1216.93     1096.05    121.29 o 
   3  14   3      828.84      544.29     89.67 o 
   5  14   3        3.60       18.68     20.14 o 
   6  14   3       26.82       22.33     21.14 o 
  -1  15   3      222.79      149.08     81.56 o 
   0  15   3      180.32      213.32     83.65 o 
   1  15   3       16.24        0.18     60.69 o 
   2  15   3      146.77      159.92     75.27 o 
  -4 -13   4      289.21      367.87     77.82 o 
  -3 -13   4      193.17      142.79     54.86 o 
  -2 -13   4       48.85       45.93     40.73 o 
  -1 -13   4        0.41       -1.00     41.10 o 
   0 -13   4      215.50      206.95     65.97 o 
   1 -13   4      606.43      737.02    107.07 o 
   2 -13   4      390.31      460.82     90.94 o 
  -6 -12   4      432.70      442.96     52.85 o 
  -3 -12   4      566.16      600.15     82.10 o 
  -2 -12   4      815.87      783.31     91.31 o 
  -1 -12   4      429.47      493.08     80.01 o 
   0 -12   4       59.92       58.50     46.38 o 
   1 -12   4       24.29       -4.10     41.74 o 
   2 -12   4      484.52      549.85     92.77 o 
   3 -12   4      558.02      661.39     99.69 o 
   4 -12   4      257.24      231.91     69.35 o 
  -7 -11   4        0.38      -22.87     17.68 o 
  -6 -11   4      273.83      263.17     41.64 o 
  -5 -11   4      269.42      276.56     39.37 o 
  -4 -11   4      503.92      570.44     50.12 o 
  -2 -11   4      158.94      228.36     56.41 o 
  -1 -11   4     1465.87     1381.73    113.54 o 
   0 -11   4      659.53      659.47     88.94 o 
   1 -11   4      187.74      227.08     63.33 o 
   2 -11   4       91.86       40.19     43.47 o 
   3 -11   4      397.82      396.12     76.91 o 
   4 -11   4      789.02      812.65     99.14 o 
   5 -11   4      621.43      523.79     86.66 o 
   6 -11   4      193.09      133.22     56.86 o 
  -8 -10   4      253.84      353.84     50.76 o 
  -7 -10   4      233.72      229.18     39.73 o 
  -6 -10   4       26.95       23.33     18.68 o 
  -5 -10   4       65.15       25.88     18.86 o 
  -4 -10   4      669.29      663.39     50.48 o 
  -3 -10   4     1658.77     1509.12     72.08 o 
  -2 -10   4      877.49      843.82     84.11 o 
  -1 -10   4       48.77       20.32     29.43 o 
   0 -10   4      628.49      766.45     88.76 o 
   1 -10   4      832.81      890.20     96.96 o 
   2 -10   4      762.10      847.46     97.69 o 
   3 -10   4      494.36      473.58     76.18 o 
   4 -10   4       38.46        8.29     35.27 o 
   5 -10   4      672.52      678.52     88.57 o 
   6 -10   4      753.16     1011.67    106.98 o 
   7 -10   4      728.31      756.34     94.95 o 
  -9  -9   4        8.45       14.85     20.96 o 
  -8  -9   4       46.54       31.16     21.05 o 
  -7  -9   4      163.60      134.32     31.89 o 
  -6  -9   4      704.71      713.78     56.59 o 
  -5  -9   4      428.30      343.72     39.82 o 
  -4  -9   4      119.03      122.38     26.43 o 
  -3  -9   4     1099.86     1190.28     62.24 o 
  -2  -9   4     1652.78     1793.34     74.08 o 
  -1  -9   4     1270.82     1207.95     94.41 o 
   0  -9   4      895.39      718.98     79.64 o 
   1  -9   4        1.37       21.14     29.89 o 
   2  -9   4      989.00     1206.13    104.61 o 
   3  -9   4     1386.59     1431.03    111.99 o 
   4  -9   4     1403.77     1285.50    106.62 o 
   5  -9   4       37.40       32.44     33.81 o 
   6  -9   4      163.40      157.37     51.94 o 
   7  -9   4      419.87      475.13     74.63 o 
   8  -9   4      722.68      664.30     87.39 o 
 -10  -8   4      245.13      242.85     46.66 o 
  -9  -8   4      328.49      385.28     51.39 o 
  -8  -8   4        2.64       -1.46     14.22 o 
  -7  -8   4        0.22        7.02     13.58 o 
  -6  -8   4      703.75      637.33     52.21 o 
  -5  -8   4     3235.45     3076.20    116.37 o 
  -4  -8   4     1795.99     1930.85     83.29 o 
  -3  -8   4      606.22      546.30     40.19 o 
  -2  -8   4      484.48      498.18     36.45 o 
  -1  -8   4     3004.14     3074.54    104.52 o 
   0  -8   4     2416.65     2487.17    134.50 o 
   1  -8   4     2271.15     2284.33    133.13 o 
   2  -8   4     1862.00     1890.76    122.20 o 
   3  -8   4       84.67       83.02     37.91 o 
   4  -8   4     1577.90     1465.66    106.43 o 
   5  -8   4     1874.90     2004.57    127.67 o 
   6  -8   4      422.22      505.56     72.63 o 
   7  -8   4        0.94      -24.51     21.60 o 
   8  -8   4      244.58      216.24     58.68 o 
   9  -8   4      456.22      521.24     80.37 o 
 -10  -7   4        0.18        2.64     19.14 o 
  -9  -7   4       42.77       16.31     20.41 o 
  -8  -7   4      519.83      556.50     54.31 o 
  -7  -7   4      889.54      901.87     62.88 o 
  -6  -7   4      838.98      844.27     57.77 o 
  -5  -7   4      122.86      129.12     25.88 o 
  -4  -7   4     1033.37     1073.00     58.50 o 
  -3  -7   4     1964.49     1882.55     75.45 o 
  -2  -7   4     1558.18     1582.48     64.88 o 
  -1  -7   4      436.07      398.07     25.48 o 
   0  -7   4      461.31      529.10     48.25 o 
   1  -7   4     1983.61     2156.93    120.47 o 
   2  -7   4     4417.66     4867.72    198.11 o 
   3  -7   4     1157.03     1085.85     87.21 o 
   4  -7   4      129.88       88.85     33.81 o 
   5  -7   4     1264.41     1249.96     95.23 o 
   6  -7   4     2217.55     2271.29    134.59 o 
   7  -7   4     1502.04     1464.93    109.35 o 
   8  -7   4      169.05      139.42     46.29 o 
   9  -7   4       36.47      -10.84     28.25 o 
 -10  -6   4      290.19      300.53     47.02 o 
  -9  -6   4      122.89       98.32     29.16 o 
  -8  -6   4       82.23       55.86     22.33 o 
  -7  -6   4      924.79      921.91     61.87 o 
  -6  -6   4     4011.48     3868.99    133.77 o 
  -5  -6   4     2201.93     2293.98     92.22 o 
  -4  -6   4       58.18       39.82     15.67 o 
  -3  -6   4      132.44      143.80     22.23 o 
  -2  -6   4     1700.17     1631.50     64.52 o 
  -1  -6   4     5989.78     6101.19    152.45 o 
   0  -6   4     5475.98     5465.23    110.01 o 
   1  -6   4      583.90      620.57     30.16 o 
   2  -6   4      791.91      863.96     72.44 o 
   3  -6   4     5274.28     5319.79    200.84 o 
   4  -6   4      669.99      616.10     65.52 o 
   5  -6   4      183.06      146.07     39.27 o 
   6  -6   4      407.22      297.07     53.40 o 
   7  -6   4     2887.24     2963.66    155.00 o 
   8  -6   4     1915.57     1901.14    125.66 o 
   9  -6   4      532.28      526.43     75.54 o 
  10  -6   4        5.91       -6.20     25.97 o 
 -11  -5   4        1.34        1.18     17.68 o 
 -10  -5   4       24.79       13.21     18.86 o 
  -9  -5   4      413.46      428.83     48.84 o 
  -8  -5   4     1722.34     1616.38     84.93 o 
  -7  -5   4        6.15        8.38     13.03 o 
  -6  -5   4       16.73       43.92     18.50 o 
  -5  -5   4     1747.23     1645.54     73.45 o 
  -4  -5   4     3498.95     3354.04    108.89 o 
  -3  -5   4     1561.37     1495.55     62.42 o 
  -2  -5   4        1.68        2.37      7.93 o 
  -1  -5   4      176.04      176.78     18.77 o 
   0  -5   4     2374.17     2173.44     55.39 o 
   1  -5   4     3598.50     3172.64    109.08 o 
   2  -5   4      208.81      188.69     12.41 o 
   3  -5   4      140.18       96.68     29.43 o 
   4  -5   4     1572.40     1489.62     92.77 o 
   5  -5   4     1849.42     1895.68    108.99 o 
   6  -5   4      125.22      111.08     36.54 o 
   7  -5   4      229.38      186.99     45.02 o 
   8  -5   4      562.22      503.56     68.43 o 
   9  -5   4     1036.57      943.60     92.31 o 
  10  -5   4      624.39      687.54     83.65 o 
 -11  -4   4      342.09      410.06     52.21 o 
 -10  -4   4      188.96      192.91     37.18 o 
  -9  -4   4        0.75       -4.10     15.13 o 
  -8  -4   4      657.34      656.74     52.40 o 
  -7  -4   4      674.00      632.41     48.39 o 
  -6  -4   4      670.07      548.66     41.92 o 
  -5  -4   4        2.34       -1.91      8.20 o 
  -4  -4   4      230.22      215.51     25.61 o 
  -3  -4   4     5218.42     5217.46    141.70 o 
  -2  -4   4    16916.34    16869.27    363.86 o 
   0  -4   4      278.68      239.15     26.93 o 
   1  -4   4     3621.86     3438.35     95.77 o 
   2  -4   4     1313.39     1232.46    123.52 o 
   3  -4   4     5165.53     5184.92     95.29 o 
   4  -4   4      747.13      802.27     64.15 o 
   5  -4   4      121.80       96.96     32.35 o 
   6  -4   4      689.17      677.88     66.70 o 
   7  -4   4     1458.29     1543.84    102.24 o 
   8  -4   4     1719.02     1743.95    112.81 o 
   9  -4   4      319.26      269.91     53.85 o 
  10  -4   4      228.15      197.92     52.40 o 
  11  -4   4      230.79      160.20     50.39 o 
 -11  -3   4      198.76      221.14     29.24 o 
 -10  -3   4      997.84     1015.25     50.96 o 
  -9  -3   4      844.38      870.41     44.83 o 
  -8  -3   4       96.69       60.78     15.36 o 
  -7  -3   4      121.18      130.76     25.70 o 
  -6  -3   4       34.43       35.99     15.76 o 
  -5  -3   4     3552.79     3347.66    109.71 o 
  -4  -3   4       41.89       26.70     12.12 o 
  -3  -3   4       77.05       78.55     15.58 o 
  -2  -3   4     1477.18     1314.48     50.94 o 
  -1  -3   4    12069.11    12191.73    264.08 o 
   0  -3   4     5499.24     5562.45    113.95 o 
   1  -3   4      535.63      626.67     22.56 o 
   2  -3   4     2672.09     2900.29     60.31 o 
   3  -3   4     6190.51     6037.35    108.21 o 
   4  -3   4     7461.97     7413.20    130.53 o 
   5  -3   4     1587.16     1685.18     92.95 o 
   6  -3   4       42.14       25.33     21.05 o 
   7  -3   4      202.40      192.27     40.73 o 
   8  -3   4     2214.72     2409.17    130.22 o 
   9  -3   4      643.28      558.96     67.98 o 
  10  -3   4      649.74      603.61     73.54 o 
  11  -3   4        1.50       13.49     29.07 o 
 -11  -2   4      270.67      221.53     63.47 o 
 -10  -2   4      307.02      234.41     85.02 o 
  -9  -2   4      788.82      780.31     42.01 o 
  -8  -2   4     1591.46     1698.13     64.20 o 
  -7  -2   4     1586.88     1592.78     54.58 o 
  -6  -2   4      223.53      221.65     19.78 o 
  -5  -2   4     4520.36     4436.25    131.58 o 
  -4  -2   4     9086.27     8830.76    214.14 o 
  -3  -2   4    14814.90    14998.56    327.69 o 
  -2  -2   4     3836.21     4063.54    107.44 o 
  -1  -2   4     2045.97     2144.99     64.52 o 
   0  -2   4    11775.51    11991.69    404.82 o 
   1  -2   4    12932.06    12883.70    206.17 o 
   2  -2   4     4919.28     5019.03     92.35 o 
   3  -2   4      261.08      201.15     16.40 o 
   4  -2   4      291.76      274.11     27.61 o 
   5  -2   4     4830.19     5215.64    198.02 o 
   6  -2   4     5694.89     5948.45    117.33 o 
   7  -2   4      499.26      475.86     55.04 o 
   8  -2   4       16.17       23.69     21.32 o 
   9  -2   4      242.36      288.32     49.57 o 
  10  -2   4      422.94      395.39     60.14 o 
  11  -2   4      133.92      148.53     45.11 o 
 -11  -1   4      660.06      738.53     90.31 o 
 -10  -1   4      395.78      461.06     36.53 o 
  -9  -1   4        0.16       -9.23      9.31 o 
  -8  -1   4      342.23      321.94     26.95 o 
  -7  -1   4     3082.60     2964.97     78.14 o 
  -6  -1   4     1492.31     1491.76     68.16 o 
  -5  -1   4      762.01      707.16     29.77 o 
  -4  -1   4     4347.99     4753.73    129.76 o 
  -2  -1   4     4685.78     4889.50    122.56 o 
  -1  -1   4     4560.44     4801.38    116.37 o 
   0  -1   4     5202.18     5310.30     93.95 o 
   1  -1   4     8010.62     8165.97    136.09 o 
   2  -1   4     5838.81     5742.18    138.69 o 
   3  -1   4     3982.51     3731.51    137.60 o 
   4  -1   4     5618.50     5654.97    105.72 o 
   5  -1   4        5.64       21.93     16.08 o 
   6  -1   4     3890.04     4037.85    161.66 o 
   7  -1   4     2578.90     2733.30     77.05 o 
   8  -1   4      974.25      996.73     77.00 o 
   9  -1   4       82.51       95.13     33.90 o 
  10  -1   4        1.91       -6.74     17.04 o 
  11  -1   4      298.12      302.35     56.13 o 
  12  -1   4      156.69      121.11     45.02 o 
 -11   0   4       62.51       51.96     23.01 o 
 -10   0   4      824.80     1014.57     61.92 o 
  -9   0   4     1350.12     1430.33     56.59 o 
  -8   0   4      338.13      318.38     29.34 o 
  -7   0   4      573.89      630.87     27.49 o 
  -6   0   4     2289.96     2229.78     51.03 o 
  -5   0   4     6196.98     6363.84    120.52 o 
  -4   0   4     6026.41     6016.76     93.96 o 
  -3   0   4       68.67       71.74     10.22 o 
  -2   0   4     5249.96     4839.47    119.92 o 
  -1   0   4     8161.01     7912.76    176.69 o 
   1   0   4    11064.25    11742.75    246.58 o 
   2   0   4       37.27       46.36      7.11 o 
   3   0   4     1178.28     1135.27     32.13 o 
   4   0   4     5502.18     5454.64    103.15 o 
   5   0   4     7731.83     7824.09    164.62 o 
   6   0   4      191.69      178.60     31.48 o 
   7   0   4      154.58      197.47     36.27 o 
   8   0   4     1487.10     1497.87     52.42 o 
   9   0   4      929.86      903.78     72.90 o 
  10   0   4      157.77      202.57     43.65 o 
  11   0   4       48.62       40.92     31.07 o 
  12   0   4       90.23      110.53     43.01 o 
 -11   1   4      191.51      146.26     38.82 o 
 -10   1   4       54.87       51.04     16.09 o 
  -9   1   4     1684.35     1738.00     96.36 o 
  -8   1   4     2203.55     2203.28     67.67 o 
  -7   1   4      750.24      735.36     29.65 o 
  -6   1   4      374.05      405.64     24.05 o 
  -5   1   4      405.46      376.04     18.44 o 
  -4   1   4     4742.11     4728.06     78.30 o 
  -3   1   4     9473.38     9416.21    132.05 o 
  -2   1   4     7864.92     8098.00    141.21 o 
  -1   1   4      250.22      234.62     13.33 o 
   0   1   4     1874.65     1807.54     33.03 o 
   1   1   4     5190.27     5317.98     97.23 o 
   3   1   4     1912.85     1879.73     45.23 o 
   4   1   4       16.54       14.27      5.89 o 
   5   1   4     4107.90     3990.66     84.78 o 
   6   1   4     4276.39     4280.21     93.25 o 
   7   1   4      393.57      429.62     37.13 o 
   8   1   4      331.54      316.83     26.84 o 
   9   1   4      135.21      119.29     19.09 o 
  10   1   4      933.93     1127.40     86.20 o 
  11   1   4      789.84      912.98     80.65 o 
  12   1   4      139.09       98.87     37.18 o 
 -11   2   4      654.99      717.34     71.35 o 
 -10   2   4      766.56      785.04     67.89 o 
  -9   2   4      223.01      184.06     35.13 o 
  -8   2   4      418.87      432.51     25.71 o 
  -7   2   4     3844.93     4080.84    123.06 o 
  -6   2   4     1486.34     1471.38     40.89 o 
  -5   2   4      233.85      242.08     15.84 o 
  -4   2   4       35.60       61.67      9.63 o 
  -3   2   4     2262.19     2254.55     43.68 o 
  -2   2   4    16232.78    16249.91    211.37 o 
  -1   2   4     6911.57     7198.87    126.02 o 
   0   2   4      873.44      927.54     38.76 o 
   1   2   4      111.74       94.91      6.72 o 
   2   2   4    11104.92    10851.10    172.25 o 
   3   2   4     4918.64     4557.08    114.18 o 
   4   2   4     1312.88     1221.20     36.75 o 
   5   2   4      373.96      344.56     35.45 o 
   6   2   4     1377.58     1298.04     43.64 o 
   7   2   4      671.22      630.73     31.98 o 
   8   2   4     1733.67     1769.16     70.58 o 
   9   2   4      416.79      424.28     31.58 o 
  10   2   4        0.05       -3.22     11.52 o 
  11   2   4       78.69       97.41     35.63 o 
  12   2   4      258.72      269.73     52.76 o 
 -11   3   4      409.75      417.17     57.77 o 
 -10   3   4      734.86      765.54     68.16 o 
  -9   3   4      968.37      990.62     72.63 o 
  -8   3   4      692.88      728.81     75.41 o 
  -7   3   4       41.21       58.39     11.84 o 
  -6   3   4      691.78      686.92     37.81 o 
  -5   3   4     1383.66     1438.39     51.05 o 
  -4   3   4     8004.10     7882.41    154.31 o 
  -3   3   4     1139.29     1142.24     28.36 o 
  -2   3   4     7201.29     7387.76    105.44 o 
  -1   3   4     2485.01     2627.33     42.70 o 
   0   3   4     6536.13     6601.17    117.42 o 
   1   3   4     2629.42     2796.42     57.38 o 
   2   3   4      260.09      237.76     10.68 o 
   3   3   4     6224.23     6311.81     94.61 o 
   4   3   4     5164.90     4960.49     95.76 o 
   5   3   4     2468.69     2463.92     61.66 o 
   6   3   4     3607.96     3665.41     84.67 o 
   7   3   4        3.65       33.06     33.67 o 
   8   3   4      630.44      650.34     35.51 o 
   9   3   4     1586.40     1686.15     61.66 o 
  10   3   4     1407.60     1477.87     60.39 o 
  11   3   4      284.19      234.26     28.92 o 
  12   3   4        6.60       -1.64     22.14 o 
 -11   4   4      230.46      209.77     45.02 o 
 -10   4   4       21.01       17.13     24.33 o 
  -9   4   4      804.59      838.44     67.52 o 
  -8   4   4     2058.73     2017.74    116.00 o 
  -7   4   4     1976.31     2088.17     53.63 o 
  -6   4   4     1120.99     1083.65     35.19 o 
  -5   4   4      272.27      282.98     18.23 o 
  -4   4   4     4073.51     3859.49     68.97 o 
  -3   4   4     7114.87     6498.05    357.01 o 
  -2   4   4     1333.39     1433.75     40.81 o 
  -1   4   4     4832.24     4907.78     73.53 o 
   0   4   4     2634.63     2525.03     57.46 o 
   1   4   4     8434.11     8251.02    144.21 o 
   2   4   4     6549.53     6606.39     94.77 o 
   3   4   4      244.25      205.53     11.25 o 
   4   4   4     3734.05     3891.83    114.13 o 
   5   4   4     1397.30     1377.30     43.32 o 
   6   4   4     1585.79     1497.36     48.50 o 
   7   4   4     1313.11     1324.95     58.64 o 
   8   4   4      216.90      262.14     49.57 o 
   9   4   4        0.70       -6.93     10.25 o 
  10   4   4      331.96      350.55     69.21 o 
  11   4   4      532.62      501.66     38.95 o 
  12   4   4       72.64       66.87     26.02 o 
 -11   5   4      334.35      340.72     55.86 o 
 -10   5   4      203.46      186.72     43.10 o 
  -9   5   4      286.68      313.93     47.29 o 
  -8   5   4       65.21       63.30     22.85 o 
  -7   5   4     2133.02     2498.06     85.17 o 
  -6   5   4     5275.11     5293.56     94.77 o 
  -5   5   4     1762.25     1762.07     43.38 o 
  -4   5   4        3.34       -6.18      4.38 o 
  -3   5   4      432.06      392.13     17.29 o 
  -2   5   4     3848.46     3789.07     64.60 o 
  -1   5   4     6826.36     6541.70    214.55 o 
   0   5   4     7297.08     7126.92    117.65 o 
   1   5   4       33.18       29.38      7.57 o 
   2   5   4       87.43       79.09     11.14 o 
   3   5   4     7028.18     7342.07    127.32 o 
   4   5   4     2973.07     2977.77     66.40 o 
   5   5   4       34.41       28.38      8.22 o 
   6   5   4      343.91      314.19     22.84 o 
   7   5   4     1333.45     1313.15     80.05 o 
   8   5   4      799.66      866.63     41.85 o 
   9   5   4      624.64      671.04     39.29 o 
  10   5   4       53.52       61.10     17.64 o 
  11   5   4       20.11       21.40     15.84 o 
  12   5   4      105.22      110.61     68.98 o 
 -10   6   4      212.49      210.95     45.47 o 
  -9   6   4      410.25      526.25    103.20 o 
  -8   6   4     2277.44     2357.18     89.38 o 
  -7   6   4     1123.76     1053.85     75.68 o 
  -6   6   4     1134.45     1097.47     53.68 o 
  -5   6   4     4920.01     5063.89    125.83 o 
  -4   6   4     1561.87     1633.78     46.93 o 
  -3   6   4     3842.65     3929.86     70.61 o 
  -2   6   4     1661.81     1680.32     46.13 o 
  -1   6   4      109.14       75.88      8.35 o 
   0   6   4     2730.92     2641.74     50.42 o 
   1   6   4     8462.48     8167.39    150.00 o 
   2   6   4     1793.25     1877.29     55.77 o 
   3   6   4      628.84      630.82     29.18 o 
   4   6   4       12.28       16.60      5.47 o 
   5   6   4     1115.54     1081.19     38.78 o 
   6   6   4     4143.19     4281.24    161.38 o 
   7   6   4     1322.58     1257.31     48.65 o 
   8   6   4        2.54        2.36      9.37 o 
   9   6   4      139.61      134.83     22.13 o 
  10   6   4      293.17      291.00     30.57 o 
  11   6   4      227.44      204.96     29.22 o 
  -9   7   4       17.15       70.08     50.12 o 
  -8   7   4      662.27      649.60     49.89 o 
  -7   7   4     2679.03     2835.66    141.56 o 
  -6   7   4     1534.36     1592.12     68.18 o 
  -5   7   4        3.94       10.27     13.02 o 
  -4   7   4      629.28      672.66    101.06 o 
  -3   7   4     3964.99     3882.47     71.72 o 
  -2   7   4     5614.76     5434.54     90.43 o 
  -1   7   4      659.08      608.31     34.40 o 
   0   7   4      114.45       79.68     14.71 o 
   1   7   4     3195.10     3330.36     79.80 o 
   2   7   4     4054.93     4034.83    113.18 o 
   3   7   4      763.78      775.64     34.10 o 
   4   7   4        4.91        0.49      6.65 o 
   5   7   4      140.47      138.97     23.51 o 
   6   7   4     1701.07     1842.97     57.63 o 
   7   7   4     2567.57     2799.52     78.90 o 
   8   7   4     1556.55     1570.55     59.26 o 
   9   7   4      225.28      162.01     23.82 o 
  10   7   4      122.10      110.09     30.53 o 
  11   7   4      461.32      474.31     40.22 o 
  -9   8   4      275.06      181.25     63.33 o 
  -8   8   4       41.18      -28.98     39.91 o 
  -7   8   4      416.08      519.23     80.83 o 
  -6   8   4     3424.95     3825.34    193.82 o 
  -5   8   4     3490.10     3819.97    188.54 o 
  -4   8   4      751.12      634.19     41.67 o 
  -3   8   4      194.63      132.07     30.21 o 
  -2   8   4     1737.07     1792.28     89.74 o 
  -1   8   4     2459.28     2548.07    119.79 o 
   0   8   4      932.06      813.11     32.58 o 
   1   8   4      374.53      348.81     19.25 o 
   2   8   4      691.83      620.26     32.36 o 
   3   8   4     1820.12     1908.62     59.98 o 
   4   8   4     3001.29     3302.79     84.75 o 
   5   8   4      598.99      543.74     42.28 o 
   6   8   4       19.40       14.22     14.58 o 
   7   8   4       12.88       20.59     16.68 o 
   8   8   4      946.80     1067.40     54.54 o 
   9   8   4      933.48      938.88     48.58 o 
  10   8   4      159.90      122.70     24.19 o 
  11   8   4       14.27        1.49     15.67 o 
  -9   9   4      640.68      515.68     89.48 o 
  -8   9   4      497.94      435.21     85.02 o 
  -7   9   4       67.54       37.82     49.21 o 
  -6   9   4       79.73       15.58     45.29 o 
  -5   9   4     1794.62     1902.88    134.32 o 
  -4   9   4     4479.69     4305.12    199.84 o 
  -3   9   4     2583.11     2546.31    145.44 o 
  -2   9   4      397.76      457.36     66.70 o 
  -1   9   4      728.87      731.71     38.18 o 
   0   9   4     1552.97     1530.18     42.81 o 
   1   9   4     1149.39     1146.47     91.63 o 
   2   9   4      514.12      504.71     45.52 o 
   3   9   4      210.02      173.53     21.43 o 
   4   9   4      457.11      567.65     34.86 o 
   5   9   4     1036.03     1259.99     68.62 o 
   6   9   4     1105.53     1114.73     67.71 o 
   7   9   4      724.42      743.58     57.59 o 
   8   9   4       10.95       33.17     21.41 o 
   9   9   4      164.75      124.93     31.71 o 
  10   9   4      108.35       91.76     31.35 o 
  -8  10   4      191.28      125.75     64.24 o 
  -7  10   4      538.45      551.31     94.04 o 
  -6  10   4      714.07      849.56    104.89 o 
  -5  10   4      155.40       54.86     48.11 o 
  -4  10   4      955.72      827.69     95.86 o 
  -3  10   4     2004.26     1943.97    132.77 o 
  -2  10   4     1897.66     1694.02    120.83 o 
  -1  10   4       99.34      116.82     49.30 o 
   0  10   4      132.06      105.38     16.54 o 
   1  10   4      842.01      882.36     86.93 o 
   2  10   4     2165.73     2403.90     74.55 o 
   3  10   4     1583.13     1714.25     68.48 o 
   4  10   4      571.11      602.52     47.02 o 
   5  10   4       45.22       49.48     19.23 o 
   6  10   4      828.18     1011.76     67.34 o 
   7  10   4      878.16      858.40     63.70 o 
   8  10   4      431.19      480.32     51.76 o 
   9  10   4       25.21       23.05     22.87 o 
  10  10   4       36.47       71.99     31.26 o 
  -7  11   4       89.38       70.99     65.88 o 
  -6  11   4      578.37      496.54     91.13 o 
  -5  11   4     1524.10     1387.02    124.11 o 
  -4  11   4      950.41      878.45    103.52 o 
  -3  11   4       14.78        2.92     39.82 o 
  -2  11   4      353.77      356.21     71.99 o 
  -1  11   4     2766.48     2600.53    155.00 o 
   0  11   4      963.61      970.48     98.51 o 
   1  11   4     1466.82     1493.41     67.57 o 
   2  11   4      612.53      607.89     38.46 o 
   3  11   4      610.61      678.70     46.66 o 
   4  11   4      944.28     1082.48     64.70 o 
   6  11   4      229.18      242.30     38.36 o 
   7  11   4       71.73       64.88     26.52 o 
   8  11   4      164.33      170.04     37.82 o 
   9  11   4      213.76      174.69     37.54 o 
  -6  12   4        3.94      -45.74     52.21 o 
  -5  12   4      307.44      236.83     72.26 o 
  -4  12   4      872.71      722.35    100.60 o 
  -3  12   4      537.75      523.06     89.94 o 
  -2  12   4      541.50      622.38     90.12 o 
  -1  12   4        7.83       -6.38     39.37 o 
   0  12   4      206.16      218.97     65.43 o 
   1  12   4      427.89      342.45     69.35 o 
   2  12   4      839.39      915.81     98.23 o 
   3  12   4      458.10      533.23     40.41 o 
   4  12   4      272.73      169.04     30.62 o 
   5  12   4      639.82      737.20     58.87 o 
   6  12   4      416.55      477.86     51.76 o 
   7  12   4       69.73       93.22     33.90 o 
   8  12   4        0.13       -8.38     18.04 o 
  -5  13   4      243.98      272.83     78.09 o 
  -4  13   4        0.47       44.01     53.85 o 
  -3  13   4      426.58      262.17     78.73 o 
  -2  13   4      834.64      924.19    112.90 o 
  -1  13   4     1197.26     1119.56    120.29 o 
   0  13   4      144.47       54.31     51.67 o 
   1  13   4        8.12       39.55     51.12 o 
   2  13   4       16.54        5.47     46.29 o 
   3  13   4      572.01      574.49     87.57 o 
   4  13   4      666.29      632.32     56.04 o 
   5  13   4       83.24       98.05     29.34 o 
   6  13   4      162.89      191.09     38.27 o 
   7  13   4      260.17      269.55     45.38 o 
  -3  14   4      172.50      128.94     74.63 o 
  -2  14   4       19.05       19.68     55.22 o 
  -1  14   4      320.27      234.19     75.73 o 
   0  14   4      559.19      474.40     94.50 o 
   1  14   4       90.19      100.42     61.78 o 
   2  14   4       23.20        9.48     56.41 o 
   5  14   4      172.22      128.85     33.53 o 
   6  14   4        4.32       19.77     23.51 o 
  -1  15   4       33.02        0.27     67.52 o 
   0  15   4       20.42       31.44     65.97 o 
   1  15   4      464.54      465.29     96.77 o 
   2  15   4      353.60      424.28     91.49 o 
  -2 -13   5      230.78      205.21     67.52 o 
  -1 -13   5      304.68      276.56     74.45 o 
   0 -13   5       58.94      120.47     61.42 o 
  -3 -12   5       47.10       40.10     39.18 o 
  -2 -12   5        1.26       -5.56     34.63 o 
  -1 -12   5      229.94      136.78     54.68 o 
   0 -12   5      443.21      384.64     80.83 o 
   1 -12   5      370.48      343.00     82.83 o 
   2 -12   5      202.19      293.33     80.55 o 
   3 -12   5       18.52       -5.19     43.65 o 
  -6 -11   5       28.19       18.68     20.50 o 
  -5 -11   5        0.03        3.46     15.49 o 
  -3 -11   5      655.86      766.00     88.39 o 
  -2 -11   5      372.94      487.25     74.27 o 
  -1 -11   5       97.16       81.65     46.20 o 
   0 -11   5       22.85       -2.00     35.36 o 
   1 -11   5      424.71      401.50     77.09 o 
   2 -11   5      699.22      831.24    106.07 o 
   3 -11   5      761.81      900.95    110.17 o 
   4 -11   5       82.93       88.57     52.85 o 
   5 -11   5      333.09      380.90     79.83 o 
  -8 -10   5       95.80       78.55     31.35 o 
  -7 -10   5        1.52       19.23     20.69 o 
  -6 -10   5      102.33      136.51     32.81 o 
  -5 -10   5       10.10        7.93     14.03 o 
  -4 -10   5      179.07      169.49     30.34 o 
  -3 -10   5        2.38       -7.84     12.39 o 
  -2 -10   5      710.51      643.80     76.45 o 
  -1 -10   5     1391.10     1518.78    115.55 o 
   0 -10   5      629.58      523.06     78.46 o 
   1 -10   5       10.33      -14.67     30.16 o 
   2 -10   5      273.72      378.72     74.08 o 
   3 -10   5      940.24     1046.12    109.62 o 
   4 -10   5     1232.33     1082.48    109.81 o 
   5 -10   5      397.86      375.80     73.72 o 
   6 -10   5        7.14       -8.93     36.54 o 
  -8  -9   5      340.67      459.45     55.77 o 
  -7  -9   5       89.98      118.28     30.89 o 
  -6  -9   5       22.48       28.52     18.95 o 
  -5  -9   5      256.39      274.38     37.54 o 
  -4  -9   5      776.19      698.93     50.67 o 
  -3  -9   5     1050.15     1058.24     59.14 o 
  -2  -9   5      226.38      239.62     25.07 o 
  -1  -9   5      160.17      180.06     49.39 o 
   0  -9   5     1811.94     1863.69    126.39 o 
   1  -9   5     3552.88     3814.77    191.82 o 
   2  -9   5      492.90      689.82     87.48 o 
   3  -9   5       54.78       27.34     32.81 o 
   4  -9   5     1170.28     1114.28    104.16 o 
   5  -9   5      929.44      795.16     92.77 o 
   6  -9   5      839.47      792.79     94.41 o 
   7  -9   5      394.71      279.48     67.43 o 
  -9  -8   5       52.57       66.89     28.07 o 
  -8  -8   5      223.90      182.52     37.54 o 
  -7  -8   5       63.30       99.51     28.52 o 
  -6  -8   5      624.26      555.86     50.67 o 
  -5  -8   5      110.69      169.13     30.25 o 
  -4  -8   5      287.21      281.67     34.08 o 
  -3  -8   5      544.09      462.55     38.55 o 
  -2  -8   5     1409.67     1505.30     66.52 o 
  -1  -8   5     1190.67     1166.33     47.11 o 
   0  -8   5      184.01      128.40     41.19 o 
   1  -8   5       88.53       95.59     38.91 o 
   2  -8   5     2929.07     3135.80    166.39 o 
   3  -8   5     1551.22     1509.49    112.81 o 
   4  -8   5       86.61       95.95     41.01 o 
   5  -8   5      133.30       70.62     37.63 o 
   6  -8   5      391.07      484.69     73.90 o 
   7  -8   5      784.39      732.19     88.21 o 
   8  -8   5      622.69      550.40     81.28 o 
 -10  -7   5       80.58      148.53     38.18 o 
  -9  -7   5      143.56      140.42     36.18 o 
  -8  -7   5        7.33       14.12     17.13 o 
  -7  -7   5       66.33      101.97     26.88 o 
  -6  -7   5     1035.15      892.12     60.87 o 
  -5  -7   5     2319.58     2396.59     99.78 o 
  -4  -7   5      675.74      719.80     48.57 o 
  -3  -7   5       18.24       -1.55      9.66 o 
  -2  -7   5      885.43      918.91     49.39 o 
  -1  -7   5     5161.86     5215.43    113.51 o 
   0  -7   5     3623.20     4057.55     94.36 o 
   1  -7   5     1869.29     1894.31    117.37 o 
   2  -7   5      171.30      220.80     49.85 o 
   3  -7   5      735.92      759.25     78.28 o 
   4  -7   5     2650.56     2459.65    137.87 o 
   5  -7   5      237.71      320.40     57.68 o 
   6  -7   5      120.27      105.71     41.64 o 
   7  -7   5      152.24      140.79     45.11 o 
   8  -7   5      495.85      500.92     75.54 o 
   9  -7   5      692.20      766.36     92.22 o 
 -10  -6   5       39.08       28.07     23.24 o 
  -9  -6   5      102.75       80.83     27.79 o 
  -8  -6   5      895.97      858.49     64.61 o 
  -7  -6   5     1457.12     1401.78     79.01 o 
  -6  -6   5       10.02        8.66     13.85 o 
  -5  -6   5      634.36      650.91     48.02 o 
  -4  -6   5     1310.33     1372.25     66.43 o 
  -3  -6   5     1476.38     1464.47     65.25 o 
  -2  -6   5     1768.15     1903.51     71.99 o 
  -1  -6   5       86.90       89.30     15.95 o 
   0  -6   5     3679.78     4025.27     90.33 o 
   1  -6   5     6128.76     6491.88    127.03 o 
   2  -6   5     3103.95     3194.85    151.18 o 
   3  -6   5       72.75      129.40     38.36 o 
   4  -6   5       51.08       59.96     30.16 o 
   5  -6   5     1682.47     1591.68    106.80 o 
   6  -6   5     1408.74     1399.86    103.79 o 
   7  -6   5      129.72      103.43     40.92 o 
   8  -6   5        0.30      -15.40     25.33 o 
   9  -6   5      239.52      228.09     57.77 o 
 -10  -5   5       80.99       35.36     22.33 o 
  -9  -5   5       46.86       46.93     21.87 o 
  -8  -5   5      442.81      429.75     47.75 o 
  -7  -5   5     1645.30     1686.27     85.48 o 
  -6  -5   5     3197.86     3117.76    117.28 o 
  -5  -5   5     1105.86     1144.44     62.15 o 
  -4  -5   5       81.10       51.58     16.86 o 
  -3  -5   5     1484.02     1449.89     63.79 o 
  -2  -5   5     2453.98     2634.88     87.66 o 
  -1  -5   5     4673.02     5030.84    132.22 o 
   0  -5   5     1914.41     1907.71     52.89 o 
   1  -5   5      307.96      289.29     18.43 o 
   2  -5   5     2718.65     3085.36     68.60 o 
   3  -5   5     3191.85     3423.48    150.90 o 
   4  -5   5     1470.86     1281.31     88.57 o 
   5  -5   5       23.69       27.98     21.41 o 
   6  -5   5       70.37       61.14     30.80 o 
   7  -5   5     2543.30     2618.39    143.52 o 
   8  -5   5      803.65      703.12     80.92 o 
   9  -5   5      368.96      370.06     64.33 o 
  10  -5   5        9.70       -6.29     29.71 o 
 -11  -4   5        6.00        0.18     19.50 o 
 -10  -4   5      295.42      307.82     43.83 o 
  -9  -4   5      402.90      422.64     48.30 o 
  -8  -4   5      349.54      320.85     40.64 o 
  -7  -4   5       10.82       19.50     15.31 o 
  -6  -4   5      932.03      856.58     54.22 o 
  -5  -4   5     3258.69     3291.44    113.18 o 
  -4  -4   5     3346.02     3331.44    108.99 o 
  -3  -4   5      382.45      379.35     30.89 o 
  -2  -4   5      253.14      294.61     26.06 o 
  -1  -4   5     8950.00     9488.22    218.34 o 
   0  -4   5    11027.51    11090.57    190.61 o 
   1  -4   5     2641.90     2681.74     62.62 o 
   2  -4   5       82.20      105.26     10.89 o 
   3  -4   5     1653.77     1557.49     40.53 o 
   4  -4   5     4981.86     4970.88    185.08 o 
   5  -4   5     4584.34     4541.59    180.97 o 
   6  -4   5      131.87      111.54     35.08 o 
   7  -4   5       30.94       28.80     24.33 o 
   8  -4   5     1611.47     1525.62    107.80 o 
   9  -4   5     2890.94     2714.89    152.54 o 
  10  -4   5     1189.06     1183.62    104.43 o 
 -11  -3   5      125.67      100.88     34.45 o 
 -10  -3   5        2.35      -14.03     14.03 o 
  -9  -3   5      250.44      269.37     39.00 o 
  -8  -3   5     1041.13     1042.65     65.52 o 
  -7  -3   5      580.02      583.75     46.93 o 
  -6  -3   5      530.95      503.74     41.28 o 
  -5  -3   5        8.72       -1.00      8.75 o 
  -4  -3   5     3322.42     3243.14    104.98 o 
  -3  -3   5     8076.38     8197.44    202.02 o 
  -2  -3   5     3135.29     3363.06     98.69 o 
  -1  -3   5       11.59       25.52     10.39 o 
   0  -3   5     4874.51     5329.35    103.18 o 
   1  -3   5     5398.25     5472.06    104.29 o 
   2  -3   5     4427.70     4315.58     86.13 o 
   3  -3   5      862.85      748.46     56.59 o 
   4  -3   5       65.27       49.98      8.93 o 
   5  -3   5     2097.67     2247.06    114.00 o 
   6  -3   5     2123.84     2085.95    114.64 o 
   7  -3   5     1650.80     1800.63    109.90 o 
   8  -3   5       22.52       44.65     27.88 o 
   9  -3   5      211.54      190.36     46.84 o 
  10  -3   5     1039.28     1144.44     99.24 o 
  11  -3   5      740.13      837.08     91.58 o 
 -11  -2   5      337.21      311.53     33.79 o 
 -10  -2   5      382.44      373.66     33.47 o 
  -9  -2   5       38.41       49.08     16.06 o 
  -8  -2   5      342.76      344.83     36.18 o 
  -7  -2   5     1354.95     1300.72     69.71 o 
  -6  -2   5     1070.64     1118.83     60.32 o 
  -5  -2   5     2725.23     2759.82     96.77 o 
  -4  -2   5      375.48      373.25     30.98 o 
  -3  -2   5     6330.17     6207.26    158.47 o 
  -2  -2   5     4999.45     4935.06    129.22 o 
  -1  -2   5     8172.77     7718.94    179.52 o 
   0  -2   5     1622.10     1554.19     41.67 o 
   1  -2   5     1928.02     2082.59     50.45 o 
   2  -2   5     4334.69     4306.22     85.29 o 
   3  -2   5     2403.05     2166.70     51.40 o 
   4  -2   5     2642.96     2565.92     59.47 o 
   5  -2   5       65.87       55.10      9.43 o 
   6  -2   5      771.36      781.03     65.88 o 
   7  -2   5     1315.45     1309.74     90.12 o 
   8  -2   5     2526.56     2616.93    133.95 o 
   9  -2   5      317.08      390.29     57.96 o 
  10  -2   5       10.22       -5.29     23.05 o 
  11  -2   5       28.36       39.18     33.44 o 
 -11  -1   5        0.60        3.66     13.26 o 
 -10  -1   5      305.67      262.52     29.66 o 
  -9  -1   5      955.24     1040.97     48.94 o 
  -8  -1   5      387.45      435.38     31.30 o 
  -7  -1   5       12.52        0.50      7.85 o 
  -6  -1   5     1095.79     1068.52     40.88 o 
  -4  -1   5     6877.82     6472.16    167.21 o 
  -3  -1   5     2773.57     2717.35     86.11 o 
  -2  -1   5      619.82      656.56     34.08 o 
  -1  -1   5     2644.10     2721.18     79.01 o 
   0  -1   5    10155.10     9966.74    165.06 o 
   1  -1   5    12960.07    13113.79    239.98 o 
   2  -1   5     7930.14     8544.17    146.30 o 
   3  -1   5      125.93      148.89     12.34 o 
   4  -1   5     1329.98     1345.64     39.65 o 
   5  -1   5     5277.03     5235.74    184.03 o 
   6  -1   5      615.65      652.87     30.04 o 
   7  -1   5       91.47       75.29     13.76 o 
   8  -1   5      412.33      385.09     53.03 o 
   9  -1   5      242.77      247.31     46.29 o 
  10  -1   5      517.32      420.18     59.96 o 
  11  -1   5      129.45       81.28     36.18 o 
 -11   0   5      432.02      451.76     38.04 o 
 -10   0   5      469.53      449.64     39.55 o 
  -9   0   5       47.35       32.54     25.93 o 
  -8   0   5      516.04      492.52     32.37 o 
  -7   0   5     2367.14     2346.97     87.25 o 
  -6   0   5     1598.80     1755.52     53.30 o 
  -5   0   5      545.26      509.28     25.47 o 
  -4   0   5     1738.43     1779.13     67.61 o 
  -3   0   5     7576.19     7245.00    176.24 o 
  -2   0   5     5571.23     5329.64    134.14 o 
  -1   0   5      334.16      299.16     20.50 o 
   0   0   5       58.90       68.62     10.94 o 
   1   0   5     3776.41     3935.97     98.69 o 
   2   0   5     7519.91     7397.97    186.08 o 
   3   0   5     5016.28     4937.02     94.72 o 
   4   0   5      325.83      309.82     18.31 o 
   5   0   5     5078.75     5135.21    103.84 o 
   6   0   5     3801.20     3975.62     89.60 o 
   7   0   5     1232.56     1306.44     46.97 o 
   8   0   5      546.15      580.59     33.43 o 
   9   0   5       36.62       16.04     21.51 o 
  10   0   5      328.91      359.85     53.31 o 
  11   0   5      477.38      428.93     63.33 o 
  12   0   5      216.69      243.40     55.13 o 
 -11   1   5      844.03      901.87     76.18 o 
 -10   1   5     1785.65     1926.62     97.23 o 
  -9   1   5     1624.96     1607.84     60.43 o 
  -8   1   5      213.55      183.21     19.53 o 
  -7   1   5      477.03      436.86     27.29 o 
  -6   1   5     3492.20     3583.88     71.45 o 
  -5   1   5     3796.70     3795.43     71.10 o 
  -4   1   5     3479.35     3629.58     65.57 o 
  -3   1   5      489.91      520.80     24.74 o 
  -2   1   5    11537.44    11721.00    219.43 o 
  -1   1   5    16179.97    16239.86    261.60 o 
   0   1   5     4956.52     5078.74     90.03 o 
   1   1   5      334.47      353.57     26.88 o 
   2   1   5     1751.66     1769.01     55.59 o 
   3   1   5     8542.26     8591.24    147.34 o 
   4   1   5     2392.50     2324.15     57.01 o 
   5   1   5     3234.66     3367.39     76.41 o 
   6   1   5      553.18      567.74     28.57 o 
   7   1   5      636.98      625.66     32.05 o 
   8   1   5      435.22      434.98     33.94 o 
   9   1   5     1116.69     1158.16     49.41 o 
  10   1   5      207.56      207.67     44.10 o 
  11   1   5      119.98       65.79     33.26 o 
  12   1   5      307.99      255.51     54.22 o 
 -11   2   5        6.31        1.91     23.42 o 
 -10   2   5      170.97      140.42     35.45 o 
  -9   2   5     1005.63     1165.09     51.26 o 
  -8   2   5     1470.11     1540.70    124.37 o 
  -7   2   5       64.91       74.95     12.71 o 
  -6   2   5      162.72      159.89     14.80 o 
  -5   2   5     4139.97     4221.68     80.21 o 
  -4   2   5     7013.92     7040.14    108.49 o 
  -3   2   5     5042.04     5088.63     80.90 o 
  -2   2   5     1376.53     1387.62     53.54 o 
  -1   2   5     1101.42     1036.41     68.30 o 
   0   2   5     6261.35     6172.58    126.00 o 
   1   2   5     6874.77     6902.92     98.42 o 
   2   2   5     2608.00     2579.75     91.49 o 
   3   2   5     1234.27     1223.63     46.56 o 
   4   2   5     3518.01     3693.88     78.38 o 
   5   2   5     4121.08     4026.05     86.79 o 
   6   2   5     3108.32     3180.61     77.35 o 
   7   2   5       92.92      105.98     15.70 o 
   8   2   5       16.23        5.04      8.95 o 
   9   2   5      597.56      668.82     38.87 o 
  10   2   5     1725.51     1900.94     68.83 o 
  11   2   5      377.07      341.08     54.40 o 
  12   2   5        2.11       -9.20     23.97 o 
 -11   3   5      500.08      535.63     62.69 o 
 -10   3   5       96.51       80.10     30.80 o 
  -9   3   5       32.97        3.37     16.95 o 
  -8   3   5      172.50      160.14     75.82 o 
  -7   3   5     1163.84     1129.43     52.16 o 
  -6   3   5     1297.31     1283.40     38.89 o 
  -5   3   5       89.59       96.97     11.51 o 
  -4   3   5     3690.95     3781.32     68.33 o 
  -3   3   5    15877.93    16145.63    216.49 o 
  -2   3   5     5356.30     5429.80     82.53 o 
  -1   3   5     5334.43     5601.83    108.09 o 
   0   3   5      488.00      501.22     22.13 o 
   1   3   5     4250.43     4020.43     61.72 o 
   2   3   5     5826.66     5567.78     82.78 o 
   3   3   5     4702.16     4470.39     85.62 o 
   5   3   5     1192.30     1216.71     40.39 o 
   6   3   5     1129.87     1127.24     41.73 o 
   7   3   5     1263.13     1376.26     49.47 o 
   8   3   5      885.98      888.91     41.56 o 
   9   3   5       74.93       78.04     26.75 o 
  10   3   5      292.40      304.37     30.31 o 
  11   3   5      296.50      276.32     30.83 o 
  12   3   5      265.60      259.80     53.67 o 
 -11   4   5      604.33      642.25     69.07 o 
 -10   4   5      766.27      772.92     69.35 o 
  -9   4   5      577.26      533.81     55.86 o 
  -8   4   5      245.32      209.19     28.77 o 
  -7   4   5       55.96       46.07     11.42 o 
  -6   4   5     2079.06     2147.91     52.50 o 
  -5   4   5     5707.97     5713.75    147.44 o 
  -4   4   5     2519.92     2673.69     71.54 o 
  -3   4   5     3217.30     3304.17     59.61 o 
  -2   4   5    17323.39    17811.78    233.88 o 
  -1   4   5     4759.24     4808.02     97.12 o 
   0   4   5    15080.70    14733.25    242.37 o 
   1   4   5     6605.29     6998.78    127.85 o 
   2   4   5     3453.59     3449.14     56.99 o 
   3   4   5     7560.34     7495.11    108.37 o 
   4   4   5     4989.01     4955.09     78.67 o 
   5   4   5      773.51      794.95     32.24 o 
   6   4   5     1449.00     1444.01     48.43 o 
   7   4   5      112.06      114.28     16.71 o 
   8   4   5     2138.87     2277.78     70.63 o 
   9   4   5      764.08      950.39     46.68 o 
  10   4   5      191.32      146.44     23.83 o 
  11   4   5        9.70       -2.55     13.85 o 
  12   4   5       82.14       77.16     21.92 o 
 -10   5   5      358.44      273.47     48.11 o 
  -9   5   5     1203.55     1210.28    134.41 o 
  -8   5   5     2046.54     2187.58     82.87 o 
  -7   5   5     1478.12     1647.63    113.41 o 
  -6   5   5        0.28       -4.43      5.45 o 
  -5   5   5     1764.33     1762.52     44.63 o 
  -4   5   5     2407.24     2376.18     51.04 o 
  -3   5   5     5817.66     5829.86    121.62 o 
  -2   5   5        6.57        7.80      4.15 o 
  -1   5   5     1987.87     1984.16     84.15 o 
   0   5   5     2603.60     2533.73     61.85 o 
   1   5   5     4890.14     4586.01     94.76 o 
   2   5   5     4123.69     4350.72     69.55 o 
   3   5   5      883.64      911.72     25.29 o 
   4   5   5      602.93      538.78     19.96 o 
   6   5   5     1620.43     1667.12     63.29 o 
   7   5   5      937.49      912.81     40.51 o 
   8   5   5       32.56       22.59     12.06 o 
   9   5   5      119.79       83.45     24.42 o 
  10   5   5      234.99      251.16     28.75 o 
  11   5   5      346.63      329.12     34.01 o 
  -9   6   5        4.10      -19.87     38.09 o 
  -8   6   5      798.26      726.75     49.40 o 
  -7   6   5     4325.57     4634.56    175.32 o 
  -6   6   5     3830.29     3904.44    208.77 o 
  -5   6   5       32.72       24.56      7.96 o 
  -4   6   5      698.73      689.73     25.58 o 
  -3   6   5     2210.75     2290.39     52.33 o 
  -2   6   5     9502.39     8764.92    675.12 o 
  -1   6   5     7433.25     7557.53    111.80 o 
   0   6   5     1091.27     1184.43     28.77 o 
   1   6   5      400.95      349.16     29.02 o 
   2   6   5     4038.68     3944.74     87.15 o 
   3   6   5     4486.73     4535.98     96.42 o 
   4   6   5     2074.67     1996.03     43.64 o 
   5   6   5      408.90      256.06     26.70 o 
   6   6   5     2183.19     2212.24     63.45 o 
   7   6   5     3505.98     3614.00     91.04 o 
   8   6   5      862.29      943.09     44.51 o 
   9   6   5      154.53      179.92     56.50 o 
  10   6   5        3.72       -2.77     12.98 o 
  11   6   5      225.00      233.20     39.05 o 
  -9   7   5     1144.36     1237.84    113.63 o 
  -8   7   5      714.26      732.83     92.49 o 
  -7   7   5      136.45      162.48     54.68 o 
  -6   7   5     1312.55     1408.25    109.17 o 
  -5   7   5     1656.87     1746.32    116.82 o 
  -4   7   5      184.13      195.81     25.47 o 
  -3   7   5      204.57      183.27     39.46 o 
  -2   7   5      181.61      148.78     15.55 o 
  -1   7   5     4236.00     3787.11    445.65 o 
   0   7   5     1851.93     1877.66     49.39 o 
   1   7   5      483.41      502.28     32.17 o 
   2   7   5      102.33      134.57     16.48 o 
   3   7   5     1151.58     1208.88     73.67 o 
   4   7   5     1776.27     1851.99     55.70 o 
   5   7   5     1239.68     1290.78     48.43 o 
   6   7   5      213.64      173.44     18.30 o 
   7   7   5      553.95      526.32     37.45 o 
   8   7   5     1887.48     1950.73     67.04 o 
   9   7   5      631.67      662.70     40.67 o 
  10   7   5      138.68      152.65     25.53 o 
  11   7   5       13.22       -9.08     14.83 o 
  -9   8   5      850.22      880.72    104.89 o 
  -8   8   5     1449.39     1562.16    129.03 o 
  -7   8   5      607.80      726.45     92.04 o 
  -6   8   5      145.09      161.93     56.04 o 
  -5   8   5       32.29       -2.37     34.45 o 
  -4   8   5     1767.92     1887.02    125.02 o 
  -3   8   5     4021.59     4149.66    111.90 o 
  -2   8   5      685.70      741.88     33.99 o 
  -1   8   5       41.53       58.30     16.81 o 
   0   8   5     1111.47      704.76     38.64 o 
   1   8   5     1571.66     1656.47     54.38 o 
   2   8   5      544.87      516.29     33.12 o 
   3   8   5      317.31      312.10     25.00 o 
   4   8   5       10.16        9.86      9.43 o 
   5   8   5     1726.05     1696.02     78.28 o 
   6   8   5      929.28      822.77     54.95 o 
   7   8   5      494.68      474.27     31.63 o 
   8   8   5      189.85      167.38     23.02 o 
   9   8   5       82.27       76.27     30.30 o 
  10   8   5      304.26      370.15     35.37 o 
  11   8   5       79.19       72.21     40.51 o 
  -9   9   5        3.94      -76.96     51.30 o 
  -8   9   5      175.94      114.27     59.69 o 
  -7   9   5      498.11      441.96     79.01 o 
  -6   9   5      530.61      610.72     88.03 o 
  -5   9   5      181.41      164.57     56.77 o 
  -4   9   5      107.19       94.95     51.94 o 
  -3   9   5       56.90       58.14     41.19 o 
  -2   9   5     4454.00     4604.46    201.75 o 
  -1   9   5     2406.85     2439.03     69.59 o 
   0   9   5       20.64       44.65     35.36 o 
   1   9   5       20.03        2.60      7.45 o 
   2   9   5     1223.76     1106.45    124.75 o 
   3   9   5     1872.98     2013.04     65.31 o 
   4   9   5     1055.42     1103.32     48.32 o 
   5   9   5      147.98      125.21     26.61 o 
   6   9   5      197.65      194.28     32.26 o 
   7   9   5      731.32      707.50     56.50 o 
   8   9   5      894.72     1022.79     71.26 o 
   9   9   5      265.98      263.53     42.19 o 
  10   9   5       67.37       53.76     27.70 o 
  -8  10   5      258.83      232.28     73.45 o 
  -7  10   5       19.56       -9.20     53.22 o 
  -6  10   5      260.22      207.13     67.98 o 
  -5  10   5     1660.98     1446.07    126.76 o 
  -4  10   5     1144.67     1023.06    108.80 o 
  -3  10   5      813.04      855.12     95.59 o 
  -2  10   5       24.59        0.18     36.72 o 
  -1  10   5     1699.98     1769.83    122.11 o 
   0  10   5     2710.83     2848.41     80.33 o 
   1  10   5     1066.37     1032.23     45.69 o 
   2  10   5      467.07      459.16     33.31 o 
   3  10   5      362.76      365.51     30.76 o 
   4  10   5     1079.04     1045.75     61.60 o 
   5  10   5     1734.40     1925.38     89.30 o 
   6  10   5      690.76      631.86     53.40 o 
   7  10   5       13.21        1.64     18.23 o 
   8  10   5      134.59      120.38     32.62 o 
   9  10   5      136.94      163.66     37.63 o 
  10  10   5       99.82       96.96     35.27 o 
  -7  11   5      724.98      783.13    109.71 o 
  -6  11   5      441.32      406.51     88.66 o 
  -5  11   5        0.20       43.01     49.30 o 
  -4  11   5     1001.89      917.81    107.44 o 
  -3  11   5      958.57     1123.30    112.36 o 
  -2  11   5     1866.41     1745.59    129.49 o 
  -1  11   5      412.58      377.26     71.17 o 
   0  11   5      302.17      328.42     68.25 o 
   2  11   5     1422.62     1527.46     67.61 o 
   3  11   5       67.53       73.21     27.66 o 
   4  11   5        2.72        1.46     13.49 o 
   5  11   5      284.81      236.29     36.81 o 
   6  11   5      818.79      900.23     65.25 o 
   7  11   5      379.66      397.40     49.12 o 
   8  11   5       89.73       95.13     31.44 o 
   9  11   5        0.05        7.56     21.69 o 
  -6  12   5      758.95      883.18    118.92 o 
  -5  12   5      982.39      986.89    123.75 o 
  -4  12   5       98.01       90.12     56.59 o 
  -3  12   5      337.91      283.85     74.45 o 
  -2  12   5      353.72      366.41     78.19 o 
  -1  12   5     2185.42     2250.43    151.09 o 
   0  12   5     2562.14     2569.09    159.83 o 
   1  12   5       43.20       33.99     45.11 o 
   2  12   5       14.05       15.76     33.90 o 
   3  12   5      973.05     1001.35     52.36 o 
   4  12   5     1279.21     1260.99     73.99 o 
   5  12   5       44.07       46.56     24.51 o 
   6  12   5       29.21       25.42     22.14 o 
   7  12   5       24.75       10.48     21.14 o 
   8  12   5      218.87      230.09     43.38 o 
  -5  13   5      402.11      271.74     88.39 o 
  -4  13   5      745.66      598.60    100.97 o 
  -3  13   5      564.78      615.37    100.24 o 
  -2  13   5       26.84       30.53     53.13 o 
  -1  13   5       45.59       11.76     53.31 o 
   0  13   5      544.51      622.75     94.50 o 
   1  13   5      975.53     1100.25    114.00 o 
   2  13   5      226.53      226.26     69.35 o 
   3  13   5       39.23       42.05     19.33 o 
   4  13   5      194.55      263.35     40.28 o 
   5  13   5      194.66      209.59     38.45 o 
   6  13   5      215.79      245.31     42.01 o 
   7  13   5       42.56       30.71     22.78 o 
  -3  14   5      645.85      641.07    106.25 o 
  -2  14   5      723.75      650.54    103.97 o 
  -1  14   5      116.73      159.38     73.54 o 
   0  14   5        0.04      -31.98     54.22 o 
   1  14   5      219.28      147.99     69.71 o 
   2  14   5      552.32      497.54     91.22 o 
   4  14   5        1.44       19.32     20.69 o 
   5  14   5        3.67        0.18     19.96 o 
   6  14   5      107.43      163.48     39.64 o 
   0  15   5      269.46      187.35     81.28 o 
   1  15   5       64.13       23.87     64.24 o 
   2  15   5       44.50       73.26     68.53 o 
  -3 -12   6      102.38      100.60     50.30 o 
  -2 -12   6      357.00      334.16     73.63 o 
  -1 -12   6      225.26      294.06     72.26 o 
   0 -12   6        1.41       12.03     44.56 o 
   1 -12   6      154.10      150.17     62.79 o 
   2 -12   6      616.33      662.66    105.89 o 
  -6 -11   6      188.40      247.13     43.83 o 
  -5 -11   6      349.79      371.97     45.93 o 
  -3 -11   6        8.62       11.39     32.90 o 
  -2 -11   6       80.92       32.17     36.91 o 
  -1 -11   6      145.28      212.50     61.60 o 
   0 -11   6      267.74      369.88     78.46 o 
   1 -11   6      125.07       61.33     49.12 o 
   2 -11   6        0.57      -15.31     40.10 o 
   3 -11   6      580.29      614.46     99.14 o 
   4 -11   6      978.23     1066.80    122.47 o 
  -7 -10   6      425.09      436.67     53.49 o 
  -6 -10   6       80.49      110.99     33.53 o 
  -5 -10   6      202.32      243.30     39.37 o 
  -4 -10   6      942.98      871.61     59.96 o 
  -2 -10   6      283.63      268.91     59.32 o 
  -1 -10   6      102.01      109.81     46.20 o 
   0 -10   6      284.37      285.31     65.88 o 
   1 -10   6     1079.37     1382.19    123.02 o 
   2 -10   6      668.96      631.22     93.59 o 
   3 -10   6      258.88      199.84     63.42 o 
   4 -10   6       54.65       40.55     45.11 o 
   5 -10   6      447.73      464.19     82.01 o 
   6 -10   6      520.54      411.70     81.47 o 
  -8  -9   6       37.81       46.66     25.42 o 
  -7  -9   6      110.71      126.03     32.99 o 
  -6  -9   6      494.80      451.98     49.30 o 
  -5  -9   6      197.29      244.03     38.00 o 
  -4  -9   6      113.09       58.50     21.23 o 
  -3  -9   6      535.01      333.79     36.09 o 
  -2  -9   6     1509.43     1530.63    110.17 o 
  -1  -9   6      878.36      993.45     91.76 o 
   0  -9   6       60.45       63.79     40.19 o 
   1  -9   6      680.89      846.01     95.13 o 
   2  -9   6      929.74      906.60    101.70 o 
   3  -9   6     1853.04     2072.09    145.71 o 
   4  -9   6      834.08      808.37     97.05 o 
   5  -9   6       96.37      105.52     48.21 o 
   6  -9   6       18.60        7.75     31.16 o 
   7  -9   6      298.95      251.23     67.98 o 
  -9  -8   6      123.48      114.09     34.45 o 
  -8  -8   6      190.12      208.13     39.73 o 
  -7  -8   6       43.66        1.73     15.31 o 
  -6  -8   6       57.67       46.84     20.69 o 
  -5  -8   6      664.37      859.95     61.24 o 
  -4  -8   6      749.72      856.12     55.68 o 
  -3  -8   6       36.01       13.21     12.12 o 
  -2  -8   6      360.71      367.33     33.90 o 
  -1  -8   6      946.80     1034.54     89.21 o 
   0  -8   6      978.69     1005.57     91.85 o 
   1  -8   6     2646.58     2790.34    157.65 o 
   2  -8   6        1.78       15.31     30.71 o 
   3  -8   6      350.18      330.88     62.97 o 
   4  -8   6     1012.01      886.92     93.49 o 
   5  -8   6     1440.53     1405.42    114.09 o 
   6  -8   6      757.25      711.87     88.57 o 
   7  -8   6       82.51       77.37     43.65 o 
   8  -8   6      121.21       89.94     48.93 o 
  -9  -7   6      181.28      131.68     34.35 o 
  -8  -7   6      567.01      517.32     54.86 o 
  -7  -7   6      697.71      640.43     54.77 o 
  -6  -7   6      468.59      462.92     46.84 o 
  -5  -7   6       33.06       35.63     18.04 o 
  -4  -7   6     1050.19     1081.20     61.51 o 
  -3  -7   6     1081.47      858.85     52.49 o 
  -2  -7   6     1232.88     1373.71     63.06 o 
  -1  -7   6        0.96       -1.54     11.89 o 
   0  -7   6      433.36      448.34     62.15 o 
   1  -7   6      659.46      650.82     74.36 o 
   2  -7   6     2655.27     2757.08    152.09 o 
   3  -7   6     1846.37     2021.43    127.94 o 
   4  -7   6      205.00      165.39     47.39 o 
   5  -7   6      416.66      423.09     66.61 o 
   6  -7   6     2197.64     2201.49    140.70 o 
   7  -7   6     1162.93     1132.69    102.97 o 
   8  -7   6      213.06      141.88     47.93 o 
 -10  -6   6      229.93      231.00     42.10 o 
  -9  -6   6      157.88       75.18     28.61 o 
  -8  -6   6       55.35       40.10     20.96 o 
  -7  -6   6      940.27      908.97     63.51 o 
  -6  -6   6      899.49      898.04     60.87 o 
  -5  -6   6      726.99      892.48     57.59 o 
  -4  -6   6       72.14       60.87     19.59 o 
  -3  -6   6      618.49      678.06     44.29 o 
  -2  -6   6      758.10      806.37     45.93 o 
  -1  -6   6     3333.54     3290.05     83.89 o 
   0  -6   6     1051.09      974.50     39.28 o 
   1  -6   6       41.95       -0.46     20.14 o 
   2  -6   6       69.83      101.60     37.54 o 
   3  -6   6      587.03      534.81     66.98 o 
   4  -6   6     4027.38     4103.09    181.52 o 
   5  -6   6      372.23      243.21     51.58 o 
   6  -6   6      132.35      140.15     42.19 o 
   7  -6   6      962.69      999.19     91.40 o 
   8  -6   6      729.03      693.92     84.02 o 
   9  -6   6      247.67      327.69     67.71 o 
 -10  -5   6      202.88      211.87     40.10 o 
  -9  -5   6      831.61      734.92     61.42 o 
  -8  -5   6      567.85      525.34     51.76 o 
  -7  -5   6      120.55       89.85     25.15 o 
  -6  -5   6      412.15      504.01     46.66 o 
  -5  -5   6      627.04      657.47     47.66 o 
  -4  -5   6      649.02      644.35     45.38 o 
  -3  -5   6       56.19       51.85     16.40 o 
  -2  -5   6       28.95       29.98     13.03 o 
  -1  -5   6     1941.66     2121.85     74.27 o 
   0  -5   6     4295.03     4646.88    101.61 o 
   1  -5   6     1865.32     2025.86     55.82 o 
   2  -5   6      120.84      129.03     36.54 o 
   3  -5   6       48.02       44.74     25.61 o 
   4  -5   6     2585.94     2396.41    127.30 o 
   5  -5   6     2849.53     2637.71    139.69 o 
   6  -5   6     2808.60     2518.61    139.06 o 
   7  -5   6       20.14       35.45     30.34 o 
   8  -5   6      402.03      348.92     63.15 o 
   9  -5   6      714.57      614.18     82.01 o 
  10  -5   6      356.22      279.03     62.97 o 
 -10  -4   6      135.77      129.76     33.26 o 
  -9  -4   6      211.32      209.95     35.81 o 
  -8  -4   6     1268.32     1250.78     75.27 o 
  -7  -4   6     1129.26     1066.44     65.97 o 
  -6  -4   6      389.37      376.26     39.37 o 
  -5  -4   6      307.99      291.51     33.08 o 
  -4  -4   6      468.63      255.61     28.52 o 
  -3  -4   6     1869.37     1835.26     72.81 o 
  -2  -4   6     2404.03     2208.42     78.82 o 
  -1  -4   6     4556.90     4293.54    118.46 o 
   0  -4   6      228.70      206.57     36.40 o 
   1  -4   6     2324.80     2488.52     62.44 o 
   2  -4   6     3525.41     3680.29    109.81 o 
   3  -4   6     2161.41     2336.36    118.64 o 
   4  -4   6      984.54      870.61     72.44 o 
   5  -4   6     1471.17     1462.56     96.23 o 
   6  -4   6     1082.71      862.32     78.55 o 
   7  -4   6     1458.08     1525.89    106.16 o 
   8  -4   6      473.20      485.97     66.70 o 
   9  -4   6       58.45       18.50     30.89 o 
  10  -4   6      478.47      390.11     68.62 o 
 -11  -3   6       83.57       55.77     24.69 o 
 -10  -3   6      512.01      584.75     58.68 o 
  -9  -3   6       99.34       82.74     27.06 o 
  -8  -3   6       59.11       57.77     21.60 o 
  -7  -3   6      623.35      620.47     48.84 o 
  -6  -3   6     2012.38     1985.53     87.21 o 
  -4  -3   6     1512.33     1631.41     69.80 o 
  -3  -3   6        7.34        6.93      8.84 o 
  -2  -3   6     5074.43     5055.08    137.51 o 
  -1  -3   6     9615.93    10150.07    233.19 o 
   0  -3   6      704.82      749.94     30.13 o 
   1  -3   6     1292.11     1344.85     41.31 o 
   2  -3   6      467.03      385.17     20.72 o 
   3  -3   6     2510.45     2481.66     59.93 o 
   4  -3   6     3080.97     3086.75     69.95 o 
   5  -3   6     2186.86     2305.83    120.92 o 
   6  -3   6        2.99       16.49     20.23 o 
   7  -3   6     1311.89     1146.90     89.85 o 
   8  -3   6      944.30      851.93     83.38 o 
   9  -3   6      790.33      781.76     82.10 o 
  10  -3   6       65.59       78.00     39.55 o 
  11  -3   6       65.00       32.17     31.35 o 
 -11  -2   6        4.84       -0.55     19.14 o 
 -10  -2   6      273.44      210.50     38.45 o 
  -9  -2   6      632.07      326.50     41.01 o 
  -6  -2   6        9.82       19.05     13.76 o 
  -5  -2   6      206.41      161.29     24.51 o 
  -4  -2   6     4729.06     4817.60    139.79 o 
  -3  -2   6     8665.90     8691.43    213.51 o 
  -2  -2   6     1441.93     1507.03     59.14 o 
  -1  -2   6      192.16      181.98     19.50 o 
   0  -2   6    14252.97    14868.93    242.58 o 
   1  -2   6    13751.93    14808.85    242.66 o 
   2  -2   6     7167.53     7506.31    136.80 o 
   3  -2   6     3372.74     3583.37     89.48 o 
   4  -2   6      160.05      142.49     13.41 o 
   5  -2   6     3023.22     2992.12    152.73 o 
   6  -2   6     2855.51     2915.37    136.69 o 
   7  -2   6      955.57      949.80     79.10 o 
   8  -2   6        0.31       -8.38     17.68 o 
   9  -2   6      484.87      582.11     70.62 o 
  10  -2   6      807.67      778.57     84.11 o 
  11  -2   6      448.67      404.50     65.15 o 
 -11  -1   6      247.67      258.63     31.06 o 
 -10  -1   6       22.45       29.18     28.43 o 
  -9  -1   6      170.93      141.08     22.45 o 
  -8  -1   6     1256.47     1125.12     67.43 o 
  -7  -1   6     1858.89     1954.63     86.93 o 
  -6  -1   6     1711.95     1975.05     84.02 o 
  -5  -1   6     1800.31     1905.15     78.73 o 
  -4  -1   6      232.74      286.22     28.70 o 
  -3  -1   6     2684.66     2481.70     83.74 o 
  -2  -1   6      562.94      502.65     31.53 o 
  -1  -1   6     3993.00     3991.56    108.35 o 
   0  -1   6      368.86      349.36     18.94 o 
   1  -1   6     7032.08     7296.59    131.15 o 
   2  -1   6    10909.18    11593.64    194.96 o 
   3  -1   6     2246.63     2295.28     56.31 o 
   4  -1   6     2068.64     2097.49     54.55 o 
   5  -1   6      575.54      592.15     28.70 o 
   6  -1   6     4373.90     4449.31     98.09 o 
   7  -1   6     2819.30     2868.44    136.69 o 
   8  -1   6     1403.21     1480.51     98.60 o 
   9  -1   6       70.15       80.55     33.17 o 
  10  -1   6      126.35       74.08     34.45 o 
  11  -1   6      322.42      312.83     57.59 o 
 -11   0   6      409.03      385.87     36.89 o 
 -10   0   6      651.56      655.16     42.64 o 
  -9   0   6     1125.55     1189.23     52.92 o 
  -8   0   6        3.44       -1.21      9.27 o 
  -7   0   6      167.42      176.15     19.72 o 
  -6   0   6     4205.94     4401.15    137.37 o 
  -5   0   6    10424.05    10760.51    263.81 o 
  -4   0   6     3959.29     4026.36    120.01 o 
  -3   0   6      259.17      282.03     24.15 o 
  -2   0   6      522.37      495.27     30.71 o 
  -1   0   6     3607.75     3547.78     98.69 o 
   0   0   6    16818.53    17213.72    364.87 o 
   2   0   6      968.77      967.60     32.40 o 
   3   0   6     1632.74     1654.77     93.45 o 
   4   0   6     4985.45     4886.31     98.62 o 
   5   0   6     1117.93     1116.71     39.52 o 
   6   0   6      194.27      193.03     18.71 o 
   7   0   6     1388.46     1373.77     49.41 o 
   8   0   6     1417.84     1445.88     94.50 o 
   9   0   6     1206.73     1255.70     91.03 o 
  10   0   6      382.10      408.88     59.14 o 
  11   0   6        3.93       11.12     26.24 o 
 -11   1   6        3.19        5.77     15.26 o 
 -10   1   6       69.14       59.60     22.51 o 
  -9   1   6      627.81      736.09     41.80 o 
  -8   1   6     1514.26     1710.80     86.75 o 
  -7   1   6      439.46      472.11     25.80 o 
  -6   1   6        0.42       -3.80      5.86 o 
  -5   1   6     2523.74     2517.64     54.88 o 
  -4   1   6     3849.07     3841.32     88.88 o 
  -3   1   6     3603.73     3494.49     88.44 o 
  -2   1   6     2064.11     1807.10     49.63 o 
  -1   1   6     2769.74     2868.07     84.47 o 
   0   1   6     2599.23     2729.93     97.05 o 
   1   1   6     9676.44    10437.68    173.37 o 
   2   1   6    19397.05    19706.78    307.18 o 
   3   1   6        4.08        5.94      5.34 o 
   4   1   6      484.72      431.52     22.82 o 
   5   1   6     1816.76     1856.26     53.48 o 
   6   1   6     3232.20     3290.07     80.34 o 
   7   1   6      324.77      352.27     25.62 o 
   8   1   6       60.26       43.45     13.84 o 
   9   1   6      473.40      436.52     61.05 o 
  10   1   6      887.51     1093.41     86.02 o 
  11   1   6      524.04      660.66     74.08 o 
 -11   2   6      326.48      386.19     55.50 o 
 -10   2   6      519.22      496.00     36.86 o 
  -9   2   6      675.77      703.94     62.33 o 
  -8   2   6       47.86       52.56     16.15 o 
  -7   2   6      484.16      507.98     32.23 o 
  -6   2   6      307.40      338.75     21.73 o 
  -5   2   6      461.26      419.07     20.60 o 
  -4   2   6      232.61      279.67     15.95 o 
  -3   2   6     3724.01     3675.57     83.65 o 
  -2   2   6     5817.12     5539.18    110.10 o 
  -1   2   6       34.29       65.50     22.46 o 
   0   2   6      411.37      375.18     15.06 o 
   1   2   6      802.46      829.75     26.82 o 
   2   2   6    12317.32    12672.79    204.47 o 
   3   2   6    15738.14    16679.44    265.44 o 
   4   2   6      919.77      775.67     57.14 o 
   5   2   6      117.36      100.54     13.41 o 
   6   2   6      593.90      553.65     46.11 o 
   7   2   6     2649.84     2814.86     76.24 o 
   8   2   6      986.86     1074.07     45.78 o 
   9   2   6      492.00      494.52     67.93 o 
  10   2   6       89.01       59.23     17.73 o 
  11   2   6      443.15      353.66     56.41 o 
 -11   3   6       90.03       81.74     34.81 o 
 -10   3   6      611.11      606.26     62.33 o 
  -9   3   6     1265.71     1285.61     53.79 o 
  -8   3   6     1523.99     1583.83     49.83 o 
  -7   3   6        0.45        2.14      7.83 o 
  -6   3   6      706.56      739.44     29.26 o 
  -5   3   6     1968.87     1933.42     63.28 o 
  -4   3   6     6565.84     6554.81    104.21 o 
  -3   3   6     2027.37     2077.01     43.21 o 
  -2   3   6       55.29       27.22      8.49 o 
  -1   3   6     6632.69     5588.08    514.26 o 
   0   3   6    15786.57    16176.75    264.72 o 
   1   3   6     5551.60     5336.58     80.82 o 
   2   3   6        5.40        5.67      4.11 o 
   3   3   6     2980.68     3023.70     66.27 o 
   4   3   6     6874.51     6949.73    145.07 o 
   5   3   6     3365.35     3352.84     77.69 o 
   6   3   6     1634.51     1603.94     51.04 o 
   7   3   6        0.12       -0.37      7.07 o 
   8   3   6      969.32     1019.06     45.44 o 
   9   3   6     1463.98     1592.02     67.16 o 
  10   3   6      735.02      787.04     45.10 o 
  11   3   6       11.00       25.71     16.57 o 
 -10   4   6       44.80       16.40     21.96 o 
  -9   4   6       89.86       87.57     29.52 o 
  -8   4   6      528.70      576.27     41.83 o 
  -7   4   6     1456.25     1629.97     63.61 o 
  -6   4   6      150.63      146.74     14.83 o 
  -5   4   6      789.45      766.38     27.99 o 
  -4   4   6     3453.77     3346.01     63.72 o 
  -3   4   6     5929.45     5864.70     92.95 o 
  -2   4   6     3430.13     3644.08     60.99 o 
  -1   4   6      746.10      810.87     32.42 o 
   0   4   6      424.78      394.06     21.81 o 
   1   4   6     9149.91     8989.40    160.07 o 
   2   4   6     3405.40     3326.40     56.64 o 
   3   4   6     3886.47     4024.97     67.53 o 
   4   4   6      103.63      107.56     12.66 o 
   6   4   6      810.83      806.22     35.25 o 
   7   4   6     1212.00     1237.68     47.46 o 
   8   4   6       25.60       21.24     11.81 o 
   9   4   6      250.92      224.72     26.19 o 
  10   4   6      457.25      446.46     36.03 o 
  11   4   6      174.85      187.31     52.49 o 
  -9   5   6       42.51       33.53     36.72 o 
  -8   5   6        1.77        9.84     30.80 o 
  -7   5   6      549.73      510.94     27.20 o 
  -6   5   6     3381.12     3693.75     75.96 o 
  -5   5   6      867.46      903.10     43.28 o 
  -4   5   6      252.60      267.36     31.35 o 
  -3   5   6      690.22      698.11     31.87 o 
  -2   5   6    11452.22    11518.04    159.63 o 
  -1   5   6    15068.84    15394.94    260.63 o 
   0   5   6     1799.21     1727.20     50.28 o 
   1   5   6      386.48      408.33     36.77 o 
   2   5   6     4573.94     4731.32     74.82 o 
   3   5   6     5905.32     5849.72     91.03 o 
   4   5   6     2895.47     2861.10     54.66 o 
   5   5   6      569.04      548.29     55.27 o 
   6   5   6       95.04      104.04     15.14 o 
   7   5   6     1043.25     1087.20     45.00 o 
   8   5   6      922.27      877.09     42.80 o 
   9   5   6       51.28       65.22     18.04 o 
  10   5   6        2.42        5.92     12.73 o 
  11   5   6       55.91       55.77     19.74 o 
  -9   6   6      903.59      921.91     95.77 o 
  -8   6   6     1322.85     1357.31    111.81 o 
  -7   6   6      195.44      199.38     53.13 o 
  -6   6   6      284.90      344.00     60.23 o 
  -5   6   6      708.64      686.56     34.69 o 
  -4   6   6     2604.92     2659.03    114.23 o 
  -2   6   6      650.38      634.74     30.62 o 
  -1   6   6     2157.15     1956.10    124.57 o 
   0   6   6     4968.34     5072.94    107.44 o 
   1   6   6     8672.22     8793.60    163.61 o 
   2   6   6       60.80       41.55     10.35 o 
   3   6   6      215.15      202.48     16.65 o 
   4   6   6     1040.76     1088.86     30.54 o 
   5   6   6     3083.59     3052.49     73.99 o 
   6   6   6      401.45      410.61     38.55 o 
   7   6   6       61.19       69.90     15.33 o 
   8   6   6      129.70      148.62     41.33 o 
   9   6   6      113.83      141.60     23.37 o 
  10   6   6      236.11      243.61     29.66 o 
  11   6   6      179.27      132.14     26.00 o 
  -9   7   6       99.55       75.73     50.12 o 
  -8   7   6     1072.01     1225.63    110.17 o 
  -7   7   6     2739.33     2902.43    166.21 o 
  -6   7   6      757.22      574.00     78.55 o 
  -5   7   6      756.00      634.23     76.45 o 
  -4   7   6      917.85      909.42     39.35 o 
  -3   7   6     2698.15     2857.86     75.50 o 
  -1   7   6     2409.28     2417.59     98.69 o 
   0   7   6      360.75      359.34     23.92 o 
   1   7   6     4427.10     4309.26     97.63 o 
   2   7   6     5187.10     5209.65    112.13 o 
   3   7   6      593.42      577.34     31.07 o 
   4   7   6      127.60      108.75     16.82 o 
   5   7   6      785.14      798.15     50.48 o 
   6   7   6      833.18      893.77     38.58 o 
   7   7   6      331.76      400.96     29.09 o 
   8   7   6       11.39       22.28     12.51 o 
   9   7   6       14.47        5.30     12.22 o 
  10   7   6      125.00      111.02     22.56 o 
  11   7   6      173.33      203.89     31.76 o 
  -9   8   6      562.12      545.57     90.12 o 
  -8   8   6       32.93       32.90     52.21 o 
  -7   8   6      100.61       56.95     50.48 o 
  -6   8   6      870.87      820.13     94.68 o 
  -5   8   6     2020.46     2300.64    143.25 o 
  -4   8   6     1231.12     1004.93     94.04 o 
  -3   8   6      886.86      884.80     38.43 o 
  -2   8   6     2006.99     1947.27     60.39 o 
   0   8   6     2172.44     2237.05    138.87 o 
   1   8   6      205.78      233.11     22.08 o 
   2   8   6      497.84      480.05     29.78 o 
   3   8   6     2932.17     2856.11     77.58 o 
   4   8   6     3120.42     3227.70     84.16 o 
   5   8   6      685.76      719.62     49.94 o 
   6   8   6      122.00      122.19     16.43 o 
   7   8   6      110.74       26.94     43.92 o 
   8   8   6     1284.97     1391.16    138.51 o 
   9   8   6      610.73      619.86     41.97 o 
  10   8   6       76.97       27.53     28.43 o 
  -8   9   6      525.88      527.89     91.95 o 
  -7   9   6      447.51      385.37     78.00 o 
  -6   9   6       78.56       58.05     45.11 o 
  -5   9   6     1149.33     1205.22    108.99 o 
  -4   9   6     1565.78     1690.01    122.65 o 
  -3   9   6     2112.61     2198.03    139.24 o 
  -2   9   6        1.28        7.78      9.48 o 
  -1   9   6     3071.46     2977.96     81.38 o 
   0   9   6     3173.00     3251.32     87.35 o 
   1   9   6     1848.08     1856.26     64.97 o 
   2   9   6     1570.36     1639.17     58.20 o 
   3   9   6       99.61       82.04     17.25 o 
   4   9   6     1396.23     1330.88     67.98 o 
   5   9   6      821.59      834.52     55.68 o 
   6   9   6      574.95      615.55     50.03 o 
   7   9   6      387.51      362.68     44.83 o 
   8   9   6       17.94        0.46     18.50 o 
   9   9   6      364.40      329.72     63.56 o 
  10   9   6      615.05      566.00     44.42 o 
  -8  10   6      526.31      382.73     87.84 o 
  -7  10   6      894.22      874.07    111.90 o 
  -6  10   6     1336.18     1373.16    123.93 o 
  -5  10   6      412.77      401.41     81.10 o 
  -4  10   6      584.90      549.39     82.56 o 
  -3  10   6     2344.57     2438.96    153.36 o 
  -2  10   6     1754.45     1288.97    114.54 o 
  -1  10   6     1135.93     1143.56     58.46 o 
   0  10   6      872.72      948.34     97.41 o 
   1  10   6      450.69      461.00     66.25 o 
   2  10   6      980.92      991.93    164.34 o 
   3  10   6      942.75     1068.65     49.29 o 
   4  10   6      117.67       89.94     23.05 o 
   5  10   6      176.86      208.77     33.72 o 
   6  10   6      898.29      823.22     59.50 o 
   7  10   6      676.66      628.13     58.23 o 
   8  10   6      312.99      359.22     48.57 o 
   9  10   6       40.69       64.79     28.07 o 
  10  10   6       29.50       18.23     25.33 o 
  -7  11   6      110.94      150.99     64.61 o 
  -6  11   6     1006.45     1031.08    119.19 o 
  -5  11   6     1241.66     1327.51    123.57 o 
  -4  11   6      201.80      234.10     68.43 o 
  -3  11   6      215.52      151.45     62.42 o 
  -2  11   6     1572.79     1569.18    131.13 o 
  -1  11   6     1396.22     1274.29    115.64 o 
   0  11   6     1713.31     1741.11     64.22 o 
   1  11   6      857.02      862.20    105.75 o 
   2  11   6        0.67        5.05     11.66 o 
   3  11   6      365.12      441.33     42.69 o 
   4  11   6      313.43      270.64     35.63 o 
   5  11   6      376.54      326.77     41.01 o 
   6  11   6       56.60       43.01     23.42 o 
   7  11   6       26.01       13.85     19.68 o 
   8  11   6       73.45       53.31     25.70 o 
   9  11   6      161.45       72.35     32.44 o 
  -6  12   6      101.26       58.32     61.42 o 
  -5  12   6      208.40      111.26     61.42 o 
  -4  12   6      808.42      814.93    109.62 o 
  -3  12   6      322.06      251.05     76.82 o 
  -2  12   6        6.17      -20.87     46.38 o 
  -1  12   6       28.17       36.36     51.30 o 
   0  12   6      984.48      932.57    108.17 o 
   1  12   6      539.49      490.07     82.56 o 
   2  12   6      591.47      676.13     43.91 o 
   3  12   6       61.63       46.69     29.34 o 
   4  12   6      247.80      227.63     35.27 o 
   5  12   6      935.29      927.38     66.52 o 
   6  12   6      568.29      584.20     56.86 o 
   7  12   6       93.32       81.92     29.25 o 
   8  12   6        8.95       32.90     24.24 o 
  -5  13   6      329.18      280.39     83.20 o 
  -4  13   6        1.18       15.13     59.23 o 
  -3  13   6      304.95      408.24     94.50 o 
  -2  13   6      581.08      589.76    100.51 o 
  -1  13   6      431.22      318.85     84.20 o 
   0  13   6      176.76      125.11     67.16 o 
   1  13   6      102.56      144.25     63.88 o 
   2  13   6      196.97      195.19     70.53 o 
   3  13   6      692.79      670.23     53.85 o 
   4  13   6      388.95      409.43     47.39 o 
   5  13   6       55.12       42.01     24.60 o 
   6  13   6      100.07       68.71     29.07 o 
   7  13   6      141.52      146.53     37.63 o 
  -3  14   6      109.39       86.66     74.63 o 
  -2  14   6       88.36       16.22     64.15 o 
  -1  14   6      285.83      178.79     76.64 o 
   0  14   6      484.56      441.77     94.04 o 
   1  14   6      210.04      177.33     71.81 o 
   2  14   6       11.61       33.26     58.59 o 
   4  14   6      442.33      568.44     55.77 o 
   5  14   6      262.33      226.63     42.28 o 
   0  15   6       65.84       35.36     69.07 o 
   1  15   6      407.09      467.11     99.78 o 
   2  15   6      351.05      367.33     91.13 o 
  -3 -11   7      503.84      441.41     77.73 o 
  -2 -11   7      314.39      297.61     68.80 o 
  -1 -11   7      105.43      201.57     65.43 o 
   0 -11   7       68.26      138.78     60.14 o 
   1 -11   7      259.44      220.16     71.62 o 
   2 -11   7      576.18      519.69     96.14 o 
   3 -11   7      550.83      571.08    100.97 o 
  -6 -10   7      178.51      208.59     40.00 o 
  -5 -10   7       93.21      122.56     30.07 o 
  -4 -10   7       18.66       15.13     15.40 o 
  -3 -10   7      142.48       96.05     46.38 o 
  -2 -10   7      819.74      822.13     94.04 o 
  -1 -10   7      117.86      127.39     49.48 o 
   0 -10   7      284.13      385.37     76.00 o 
   1 -10   7        0.78       11.85     37.27 o 
   2 -10   7      329.41      212.14     67.80 o 
   3 -10   7      952.05     1046.48    118.37 o 
   4 -10   7      919.33      942.96    114.82 o 
   5 -10   7      216.99      194.28     65.34 o 
  -7  -9   7        0.51      -19.41     15.31 o 
  -6  -9   7       87.83       74.63     27.70 o 
  -5  -9   7      679.48      826.41     60.14 o 
  -4  -9   7      517.66      505.29     46.56 o 
  -3  -9   7      563.85      630.04     47.75 o 
  -2  -9   7      174.21      141.34     45.56 o 
  -1  -9   7      426.83      371.88     68.25 o 
   0  -9   7      580.65      647.26     86.20 o 
   1  -9   7      536.00      607.99     86.84 o 
   2  -9   7      442.86      478.13     83.47 o 
   3  -9   7       44.13       53.67     41.74 o 
   4  -9   7      214.84      158.01     57.68 o 
   5  -9   7      760.47      819.94    100.88 o 
   6  -9   7      509.03      332.88     73.45 o 
  -8  -8   7      200.18      170.77     37.18 o 
  -7  -8   7      466.98      506.47     53.85 o 
  -6  -8   7      859.46      900.50     66.79 o 
  -5  -8   7      122.48      109.71     27.79 o 
  -4  -8   7      199.39      199.66     30.98 o 
  -3  -8   7      127.57      189.27     28.61 o 
  -2  -8   7     1667.48     1655.00     63.10 o 
  -1  -8   7      738.15      754.24     82.65 o 
   0  -8   7       96.01      104.79     45.38 o 
   1  -8   7     1766.95     1749.88    127.03 o 
   2  -8   7     1220.82     1397.95    117.10 o 
   3  -8   7     1108.59     1152.73    105.61 o 
   4  -8   7      163.85      163.48     52.76 o 
   5  -8   7        4.14       30.34     32.26 o 
   6  -8   7      243.26      256.61     61.69 o 
   7  -8   7      606.72      467.84     79.92 o 
  -9  -7   7       35.65       38.18     24.15 o 
  -8  -7   7        6.73       15.76     19.41 o 
  -7  -7   7      259.47      279.48     41.10 o 
  -6  -7   7     1298.79     1397.50     80.74 o 
  -5  -7   7     1541.76     1642.90     82.65 o 
  -4  -7   7      477.88      458.91     42.28 o 
  -3  -7   7      175.34      142.88     24.51 o 
  -2  -7   7      122.17       97.32     21.23 o 
  -1  -7   7     3059.48     3283.60    173.64 o 
   0  -7   7     2253.70     2532.64    142.79 o 
   1  -7   7      323.55      237.11     53.76 o 
   2  -7   7      350.99      416.81     67.16 o 
   3  -7   7     2596.87     2694.84    153.64 o 
   4  -7   7      981.43      937.13     93.40 o 
   5  -7   7      930.65      921.00     94.77 o 
   6  -7   7      131.78      131.68     49.30 o 
   7  -7   7       35.99       43.65     37.91 o 
   8  -7   7      477.37      410.52     75.45 o 
  -9  -6   7      269.98      248.13     42.37 o 
  -8  -6   7      799.89      573.54     56.68 o 
  -7  -6   7      180.12      215.24     36.63 o 
  -6  -6   7       78.74      102.52     26.52 o 
  -5  -6   7       15.88       10.94     13.49 o 
  -4  -6   7     1150.83     1165.13     63.79 o 
  -3  -6   7      332.76      293.88     32.53 o 
  -2  -6   7        3.16       -0.82      8.20 o 
  -1  -6   7       21.12       21.16     11.44 o 
   0  -6   7     1451.37     1621.88     54.57 o 
   1  -6   7     3400.49     3507.77    167.03 o 
   2  -6   7      246.32      316.66     58.23 o 
   3  -6   7      204.05      196.10     47.75 o 
   4  -6   7      884.48      932.76     86.48 o 
   5  -6   7     2107.80     1843.01    124.02 o 
   6  -6   7     1432.24     1361.77    109.44 o 
   7  -6   7      246.90      201.02     53.76 o 
   8  -6   7        5.57       20.23     30.89 o 
   9  -6   7      154.20      223.53     60.42 o 
 -10  -5   7      135.49       92.22     29.43 o 
  -9  -5   7        6.01       13.67     17.59 o 
  -8  -5   7      146.30      121.20     30.16 o 
  -6  -5   7      653.03      685.53     52.12 o 
  -5  -5   7      194.02      223.62     31.07 o 
  -4  -5   7       45.52       56.13     18.50 o 
  -3  -5   7      643.97      569.62     41.28 o 
  -2  -5   7     2054.51     2057.51     79.37 o 
  -1  -5   7     3034.86     3199.04     82.15 o 
   0  -5   7      413.75      472.34     27.58 o 
   1  -5   7     1231.96     1300.87     45.10 o 
   2  -5   7     2112.60     2148.64    123.20 o 
   3  -5   7     1926.06     2052.14    120.38 o 
   4  -5   7     1638.87     1503.75    102.52 o 
   5  -5   7      195.68      183.25     46.29 o 
   6  -5   7      714.43      651.82     77.55 o 
   7  -5   7      706.93      621.11     76.55 o 
   8  -5   7      658.53      561.42     75.18 o 
   9  -5   7      137.65       81.92     42.92 o 
 -10  -4   7      526.03      535.27     56.95 o 
  -9  -4   7      768.87      771.65     63.24 o 
  -8  -4   7      100.45       94.22     25.52 o 
  -7  -4   7        4.77        4.37     11.12 o 
  -6  -4   7      603.27      590.67     46.93 o 
  -5  -4   7     1168.58     1063.70     60.69 o 
  -4  -4   7      277.94      291.87     32.35 o 
  -3  -4   7      362.37      293.33     30.71 o 
  -2  -4   7      826.58      825.05     46.02 o 
  -1  -4   7     4019.02     4290.27     97.85 o 
   0  -4   7     3691.96     3884.39    130.81 o 
   1  -4   7      565.72      553.35     42.74 o 
   2  -4   7      728.77      829.63     34.10 o 
   3  -4   7     4391.73     4185.38    173.59 o 
   4  -4   7     5359.03     5212.72    201.30 o 
   5  -4   7     1761.47     1707.05    108.62 o 
   6  -4   7     1176.27     1024.06     87.39 o 
   7  -4   7       32.97       17.13     25.97 o 
   8  -4   7      377.22      243.85     54.40 o 
   9  -4   7      552.30      504.47     75.09 o 
  10  -4   7      254.58      246.22     59.60 o 
 -10  -3   7       13.15       10.21     21.05 o 
  -9  -3   7      753.44      563.79     54.95 o 
  -8  -3   7     1089.11      941.60     64.79 o 
  -7  -3   7      952.10      870.88     59.23 o 
  -6  -3   7      198.58      117.28     24.33 o 
  -5  -3   7      227.49      207.77     28.80 o 
  -4  -3   7     2962.55     3084.59    107.71 o 
  -3  -3   7     4295.06     4457.11    133.04 o 
  -2  -3   7     1194.78     1187.45     55.22 o 
  -1  -3   7      166.26      149.63     19.87 o 
   0  -3   7      958.85      940.72     36.02 o 
   1  -3   7     3018.44     3286.51     77.46 o 
   2  -3   7     3574.16     3552.24    140.79 o 
   3  -3   7      798.37      820.14     32.36 o 
   4  -3   7      630.55      676.51     63.24 o 
   5  -3   7     2091.30     2153.29    119.19 o 
   6  -3   7     1887.77     1873.72    112.81 o 
   7  -3   7     1719.44     1598.43    108.07 o 
   8  -3   7      761.10      796.43     83.47 o 
   9  -3   7      109.07       76.91     35.90 o 
  10  -3   7      466.39      416.44     69.44 o 
 -10  -2   7      131.82      151.81     35.36 o 
  -9  -2   7        3.10       -1.37     14.03 o 
  -8  -2   7      326.83      207.49     34.54 o 
  -7  -2   7      744.91      845.19     58.23 o 
  -6  -2   7     1890.90     1997.46     88.66 o 
  -5  -2   7     1485.59     1447.25     70.35 o 
  -4  -2   7       99.07       96.32     20.96 o 
  -3  -2   7     5184.95     5602.65    154.46 o 
  -2  -2   7     5264.58     5716.74    153.00 o 
  -1  -2   7     3462.32     3671.71    106.80 o 
   0  -2   7      533.74      481.65     39.73 o 
   1  -2   7      408.53      443.96     43.24 o 
   2  -2   7     1178.30     1100.66     38.10 o 
   3  -2   7     2615.07     2689.93     70.58 o 
   4  -2   7     2493.70     2499.19     63.75 o 
   5  -2   7      262.65      257.02     19.80 o 
   6  -2   7     1293.95     1200.39     87.48 o 
   7  -2   7     1653.29     1771.47    111.54 o 
   8  -2   7     1180.73     1154.10     92.67 o 
   9  -2   7      826.55      916.99     88.57 o 
  10  -2   7        5.49        1.55     28.52 o 
 -11  -1   7      114.51      173.96     40.92 o 
 -10  -1   7      127.09      144.71     34.63 o 
  -9  -1   7      416.45      375.71     47.20 o 
  -8  -1   7      310.47      333.88     42.10 o 
  -7  -1   7       70.41       70.80     22.69 o 
  -6  -1   7      533.38      526.34     43.47 o 
  -5  -1   7     3096.15     3324.88    115.55 o 
  -4  -1   7     3992.48     4136.17    127.21 o 
  -3  -1   7     2571.39     2565.81     89.03 o 
  -2  -1   7     2004.75     2032.36     73.90 o 
  -1  -1   7     1941.98     1853.03     66.52 o 
   0  -1   7     4176.51     4273.82     89.44 o 
   1  -1   7     9318.03     9634.15    169.41 o 
   2  -1   7      246.03      220.71     32.90 o 
   3  -1   7        6.45       13.47      6.83 o 
   4  -1   7      821.95      799.57     34.86 o 
   5  -1   7     3001.91     3016.31     74.23 o 
   6  -1   7      941.04      972.22     38.83 o 
   7  -1   7       74.27       13.49     22.78 o 
   8  -1   7      324.76      355.75     54.04 o 
   9  -1   7      672.83      694.56     75.18 o 
  10  -1   7      354.94      426.01     62.60 o 
  11  -1   7        2.66       19.23     28.25 o 
 -11   0   7       42.69       48.32     19.64 o 
 -10   0   7       13.40        5.42     12.60 o 
  -9   0   7      406.91      429.56     49.48 o 
  -8   0   7     1225.03     1459.92     81.56 o 
  -7   0   7     1373.02     1470.85     77.64 o 
  -6   0   7     1153.57     1112.46     62.24 o 
  -5   0   7        2.18        4.10      9.29 o 
  -4   0   7      843.62      704.58     43.28 o 
  -3   0   7     3428.13     3572.56    110.44 o 
  -2   0   7      713.98      664.94     37.82 o 
  -1   0   7        2.78       -1.91      6.01 o 
   0   0   7        7.29        7.70      5.25 o 
   1   0   7     1940.11     1795.35     62.33 o 
   2   0   7     5370.49     5258.51    280.80 o 
   3   0   7     2599.09     2792.85     77.59 o 
   4   0   7      150.91      178.45     42.69 o 
   5   0   7      792.77      816.20     39.50 o 
   6   0   7     3141.50     3176.50     79.84 o 
   7   0   7      973.69     1081.93     69.44 o 
   8   0   7      684.07      651.64     67.16 o 
   9   0   7       68.60       64.97     31.80 o 
  10   0   7      276.39      216.06     49.66 o 
  11   0   7      351.80      362.31     61.33 o 
 -11   1   7      406.78      416.51     75.36 o 
 -10   1   7      369.72      355.41     33.41 o 
  -9   1   7      294.28      262.89     27.79 o 
  -8   1   7       57.48       52.60     41.23 o 
  -7   1   7     1531.40     1550.44     53.88 o 
  -6   1   7     2757.64     2915.41    148.85 o 
  -5   1   7     3273.04     3513.40     89.76 o 
  -4   1   7       11.56        8.70      8.56 o 
  -3   1   7      340.97      408.70     30.62 o 
  -2   1   7      311.59      241.03     23.42 o 
  -1   1   7     1411.33     1203.76     51.12 o 
   0   1   7     1230.97     1126.31     35.42 o 
   1   1   7      658.58      667.50     27.33 o 
   2   1   7      444.06      404.97     30.03 o 
   4   1   7     5030.14     5360.31    108.71 o 
   5   1   7        6.57        8.33      7.68 o 
   6   1   7      318.68      295.69     23.13 o 
   7   1   7     1762.18     1754.80     73.26 o 
   8   1   7     1420.05     1482.44     55.34 o 
   9   1   7      822.32      786.41     71.35 o 
  10   1   7      269.69      226.99     46.29 o 
  11   1   7       58.19       86.02     37.91 o 
 -10   2   7      499.89      503.94     38.87 o 
  -9   2   7      810.04      869.42     45.88 o 
  -8   2   7     2324.29     2558.01     65.98 o 
  -7   2   7      135.43      129.37     16.15 o 
  -6   2   7      650.52      716.01     29.56 o 
  -5   2   7     1959.19     2020.92     49.01 o 
  -4   2   7     5962.96     6114.78    128.22 o 
  -3   2   7     3537.74     3794.54    133.95 o 
  -2   2   7      169.73      145.49     15.37 o 
  -1   2   7     1135.77     1102.30     38.21 o 
   0   2   7     3915.93     3901.87     78.04 o 
   1   2   7     5622.61     5628.44    104.50 o 
   2   2   7     7024.36     7173.73    128.80 o 
   3   2   7       75.54       78.52     11.54 o 
   5   2   7     2841.97     2917.49     89.03 o 
   6   2   7     2548.42     2699.83     71.97 o 
   7   2   7       13.38       15.26     10.32 o 
   8   2   7      482.69      524.12     33.31 o 
   9   2   7     1195.08     1179.03     51.98 o 
  10   2   7     1201.55     1373.53     97.78 o 
  11   2   7      310.00      403.50     62.15 o 
  -9   3   7      249.13      222.67     25.99 o 
  -8   3   7     1688.39     1825.83     54.95 o 
  -7   3   7     2871.82     3213.35     72.78 o 
  -6   3   7     1072.94     1155.48     69.03 o 
  -5   3   7      424.48      431.57     21.28 o 
  -4   3   7     1128.77     1051.29     31.01 o 
  -3   3   7     4522.98     4459.26     99.65 o 
  -2   3   7     5590.48     5584.95    115.10 o 
  -1   3   7      536.55      421.79     32.53 o 
   0   3   7      110.22      136.24     10.02 o 
   1   3   7    12745.19    13164.28    178.86 o 
   2   3   7    12113.55    12461.17    202.72 o 
   3   3   7     3388.55     3254.53     72.12 o 
   4   3   7      677.04      749.55     30.92 o 
   5   3   7       25.62        3.55      9.61 o 
   6   3   7     1062.58     1111.51     42.64 o 
   7   3   7     2440.12     2469.22    115.59 o 
   8   3   7      402.88      466.95     32.47 o 
   9   3   7        2.45        5.43     12.32 o 
  10   3   7      301.97      225.96     28.81 o 
  11   3   7      589.89      628.76     71.17 o 
  -9   4   7       48.42       53.40     37.27 o 
  -8   4   7       15.73       15.42     14.54 o 
  -7   4   7      767.53      829.41     43.72 o 
  -6   4   7     2181.13     2237.90     55.36 o 
  -5   4   7     2518.42     2647.76     57.90 o 
  -4   4   7      896.19      953.69     29.58 o 
  -3   4   7      101.67      120.97     16.00 o 
  -2   4   7     3216.34     3223.56     79.52 o 
  -1   4   7     6429.18     6268.62    125.39 o 
   0   4   7     8328.01     8185.38    151.88 o 
   1   4   7      280.68      259.28     18.30 o 
   2   4   7     2596.67     2612.50     49.02 o 
   3   4   7     2304.10     2233.81     45.66 o 
   4   4   7     5037.07     5074.61    102.11 o 
   5   4   7     2439.35     2649.98     68.31 o 
   6   4   7      292.68      238.25     40.00 o 
   7   4   7      794.54      861.40     39.99 o 
   8   4   7     2614.09     2713.08     79.81 o 
   9   4   7      762.52      841.56     45.17 o 
  10   4   7      191.66      177.88     26.31 o 
  11   4   7        2.90       -1.53     15.20 o 
  -9   5   7      394.09      371.24     64.97 o 
  -8   5   7      292.80      306.64     60.69 o 
  -6   5   7       59.04       32.55     13.50 o 
  -5   5   7     1296.02     1225.74     49.31 o 
  -4   5   7     2340.51     2456.95     70.86 o 
  -3   5   7     2194.24     2263.43     65.87 o 
  -2   5   7     1568.94     1633.39     89.53 o 
  -1   5   7     1030.92     1118.17     41.40 o 
   0   5   7     1936.03     1765.86     53.08 o 
   1   5   7     6812.85     6792.09    132.94 o 
   2   5   7     3567.84     3525.11     60.09 o 
   3   5   7      609.51      621.90     21.40 o 
   4   5   7      178.14      181.99     16.93 o 
   5   5   7      873.42      883.62     35.73 o 
   6   5   7     1893.53     1807.65     78.37 o 
   7   5   7      868.71      917.74     85.84 o 
   8   5   7      199.14      193.08     23.12 o 
   9   5   7      791.30      732.31     42.64 o 
  10   5   7      358.37      249.42     70.71 o 
  11   5   7      237.75      237.32     52.72 o 
  -9   6   7        1.53       17.68     44.47 o 
  -8   6   7      501.07      365.41     66.25 o 
  -7   6   7     1687.56     1683.99    120.74 o 
  -6   6   7      645.90      653.89     43.15 o 
  -5   6   7      389.44      412.80     64.15 o 
  -4   6   7       92.55       97.77     37.09 o 
  -3   6   7     2218.29     2235.32     65.92 o 
  -2   6   7     8522.81     8487.59    164.78 o 
  -1   6   7     1582.23     1589.37     51.95 o 
   0   6   7      328.42      333.66     23.00 o 
   1   6   7      195.87      149.07     17.33 o 
   2   6   7     4785.71     4652.11    102.56 o 
   3   6   7     4801.49     5209.57     85.14 o 
   4   6   7      978.90      965.87     29.25 o 
   5   6   7        3.87        0.06      5.44 o 
   6   6   7      532.67      482.41     46.34 o 
   7   6   7     1498.62     1656.29     80.28 o 
   8   6   7      502.63      538.81     34.80 o 
   9   6   7        7.77        0.71     15.76 o 
  10   6   7       33.77       28.96     16.93 o 
  11   6   7      213.42      214.26     30.88 o 
  -9   7   7      879.80      969.48    104.52 o 
  -8   7   7      222.36      176.87     60.78 o 
  -7   7   7       93.67      130.58     52.76 o 
  -6   7   7     1925.76     2045.12    134.32 o 
  -5   7   7      612.12      696.28     62.97 o 
  -4   7   7      999.55     1028.27     44.24 o 
  -3   7   7      147.25      139.15     43.65 o 
  -2   7   7      345.83      302.58     24.48 o 
  -1   7   7     3993.87     4268.19    100.44 o 
   0   7   7     1489.88     1345.21     48.38 o 
   1   7   7      310.02      284.13     23.71 o 
   2   7   7       57.49       61.06     15.35 o 
   3   7   7     1950.11     2019.34     69.71 o 
   4   7   7     4211.64     4401.46    100.80 o 
   5   7   7     3294.39     3211.71    114.00 o 
   6   7   7       54.12       41.50     11.85 o 
   7   7   7      287.49      191.71     61.19 o 
   8   7   7      135.42      142.19     21.13 o 
   9   7   7      697.20      790.63     44.87 o 
  10   7   7      154.57      143.47     25.93 o 
  11   7   7        0.13      -18.87     13.66 o 
  -9   8   7      390.29      367.14     80.10 o 
  -8   8   7      782.01      695.19     95.59 o 
  -7   8   7      434.69      539.55     84.02 o 
  -6   8   7        2.24       49.94     46.20 o 
  -5   8   7      655.47      715.42     88.66 o 
  -4   8   7     2024.51     1947.71     75.04 o 
  -3   8   7     1566.65     1670.63     93.18 o 
  -1   8   7       30.05       63.29     14.01 o 
   0   8   7     1633.73     1554.60     55.01 o 
   1   8   7     2127.38     2209.75     67.67 o 
   2   8   7     1659.23     1742.58     58.97 o 
   3   8   7      827.99      798.43     43.28 o 
   4   8   7       34.20       23.97     12.39 o 
   5   8   7     1514.27     1519.69     75.82 o 
   6   8   7      877.64      922.82     59.87 o 
   7   8   7      233.60      238.47     35.90 o 
   8   8   7        3.87        0.64     16.13 o 
   9   8   7      371.48      352.43     33.25 o 
  10   8   7      301.89      316.08     34.34 o 
  -8   9   7       82.12       39.00     50.57 o 
  -7   9   7      209.62      270.92     70.71 o 
  -6   9   7     1259.38     1362.50    120.65 o 
  -5   9   7      240.10      250.41     63.33 o 
  -4   9   7       78.82       22.69     38.73 o 
  -3   9   7     2261.47     2366.16    146.62 o 
  -2   9   7     2225.48     2282.40     70.93 o 
  -1   9   7     1492.48     1017.14     51.49 o 
   0   9   7      173.08      190.38     21.81 o 
   1   9   7      213.11      189.18     22.85 o 
   2   9   7     1764.55     1776.57     90.12 o 
   3   9   7     4752.16     4814.61    115.35 o 
   4   9   7     1996.68     2207.60     92.86 o 
   5   9   7        1.62       -0.64     13.58 o 
   6   9   7      230.57      201.39     33.72 o 
   7   9   7      498.03      501.46     50.21 o 
   8   9   7      406.78      386.28     48.21 o 
   9   9   7        4.02      -10.30     19.14 o 
  10   9   7      245.46      169.04     40.64 o 
  -7  10   7       26.43       26.70     56.95 o 
  -6  10   7       57.22       71.62     52.21 o 
  -5  10   7     1264.14     1283.13    117.82 o 
  -4  10   7     1429.19     1347.65    116.73 o 
  -3  10   7      262.22      293.15     66.70 o 
  -2  10   7       21.74       27.61     42.10 o 
  -1  10   7     2311.01     2111.74    242.35 o 
   0  10   7     1764.85     1871.25     65.87 o 
   1  10   7     1687.41     1675.81     79.60 o 
   2  10   7      618.82      589.62     37.61 o 
   3  10   7       24.74       33.50     14.89 o 
   4  10   7      336.95      381.45     39.73 o 
   5  10   7     1049.62      980.78     64.06 o 
   6  10   7      982.88      969.39     66.25 o 
   7  10   7        9.03       -6.20     16.68 o 
   8  10   7       58.10       56.77     27.61 o 
   9  10   7       34.45       33.17     23.87 o 
  -7  11   7      504.41      370.79     88.21 o 
  -6  11   7      323.25      236.83     75.00 o 
  -5  11   7        1.06        6.11     49.94 o 
  -4  11   7      454.78      569.71     90.76 o 
  -3  11   7      934.32     1157.56    114.54 o 
  -2  11   7      469.89      463.46     82.38 o 
  -1  11   7      473.85      543.65     83.74 o 
   0  11   7      583.55      727.18     90.40 o 
   1  11   7     1892.53     1966.29     78.96 o 
   2  11   7     1168.62     1175.85    108.44 o 
   3  11   7      634.76      617.21     80.46 o 
   4  11   7       42.50       33.81     18.86 o 
   5  11   7      672.59      665.94     54.40 o 
   6  11   7      765.50      830.06     62.60 o 
   7  11   7      338.41      468.84     53.58 o 
   8  11   7       26.89       56.86     27.25 o 
   9  11   7       17.00       -5.01     21.23 o 
  -6  12   7      854.99      839.81    115.73 o 
  -5  12   7      646.60      444.42     92.77 o 
  -4  12   7      204.29      180.88     66.79 o 
  -3  12   7      164.76      174.32     68.71 o 
  -2  12   7      486.34      533.90     90.40 o 
  -1  12   7     1595.00     1657.29    136.41 o 
   0  12   7     1529.11     1514.68    127.48 o 
   1  12   7       65.61       53.25     18.35 o 
   2  12   7      292.74      289.04     31.84 o 
   3  12   7      735.86      739.94     46.70 o 
   4  12   7      578.87      657.56     54.31 o 
   5  12   7       40.71       27.79     18.41 o 
   6  12   7       14.28        8.84     21.32 o 
   7  12   7      206.82      311.74     48.02 o 
   8  12   7      209.64      114.36     35.99 o 
  -4  13   7      630.40      455.53     95.23 o 
  -3  13   7      285.89      252.14     80.65 o 
  -2  13   7       44.14       48.30     60.87 o 
  -1  13   7      479.26      437.31     90.58 o 
   0  13   7     1328.44     1747.05    144.71 o 
   1  13   7      834.26     1066.07    118.19 o 
   2  13   7       46.32       37.23     18.45 o 
   3  13   7      100.95       81.10     26.79 o 
   4  13   7      649.17      686.17     58.05 o 
   5  13   7      317.03      331.33     45.02 o 
   6  13   7       27.94       28.52     26.61 o 
   7  13   7        3.42       -2.82     20.41 o 
  -3  14   7      275.65      248.22     87.94 o 
  -2  14   7      525.38      615.37    105.34 o 
  -1  14   7       53.41       86.75     66.16 o 
   0  14   7       76.39      127.85     73.36 o 
   1  14   7      822.18      982.33    122.29 o 
   2  14   7     1029.91     1110.45    123.66 o 
   4  14   7        6.42        3.19     19.68 o 
   5  14   7       74.60        5.92     20.87 o 
   1  15   7       18.47       -1.37     62.15 o 
   2  15   7      179.27      231.09     83.56 o 
  -2 -11   8      238.60      187.63     66.70 o 
  -1 -11   8      508.82      482.60     90.49 o 
   0 -11   8      400.68      370.88     84.56 o 
   1 -11   8      298.63      228.27     77.73 o 
  -5 -10   8      325.91      328.32     43.19 o 
  -3 -10   8      558.48      574.73     82.83 o 
  -2 -10   8      192.01      245.40     63.24 o 
  -1 -10   8       16.48      -10.48     35.63 o 
   0 -10   8      485.67      560.06     91.22 o 
   1 -10   8      861.81      939.96    114.09 o 
   2 -10   8      779.26      900.50    115.55 o 
   3 -10   8       58.10       84.47     55.31 o 
   4 -10   8      153.15      182.43     68.25 o 
  -6  -9   8      313.98      308.64     43.92 o 
  -5  -9   8       54.46       52.94     21.51 o 
  -4  -9   8      200.21      176.24     32.44 o 
  -3  -9   8      439.24      394.48     70.08 o 
  -2  -9   8      806.74      657.65     84.38 o 
  -1  -9   8      681.38      786.32     92.95 o 
   0  -9   8      159.03       88.03     44.92 o 
   1  -9   8       23.56       46.93     42.10 o 
   2  -9   8      965.83     1143.07    119.65 o 
   3  -9   8      678.25      744.58    100.06 o 
   4  -9   8      285.01      235.01     68.34 o 
   5  -9   8        6.40       -1.00     35.99 o 
  -7  -8   8      113.92       80.01     28.25 o 
  -6  -8   8      490.63      533.17     53.40 o 
  -5  -8   8     1987.18     1992.27     96.77 o 
  -4  -8   8     1571.91     1634.97     83.29 o 
  -3  -8   8       12.72        9.02     13.40 o 
  -2  -8   8      237.05      245.23     27.16 o 
  -1  -8   8     1258.87     1277.21    106.71 o 
   0  -8   8     2263.16     2344.47    149.54 o 
   1  -8   8      257.77      258.61     60.78 o 
   2  -8   8       31.77        1.64     31.89 o 
   3  -8   8      314.99      319.67     68.71 o 
   4  -8   8      278.11      301.81     67.34 o 
   5  -8   8      464.49      426.10     76.27 o 
   6  -8   8      167.37       83.20     46.75 o 
  -8  -7   8      117.70       49.66     23.97 o 
  -7  -7   8      189.99      176.24     34.90 o 
  -6  -7   8      101.74       82.83     25.15 o 
  -5  -7   8      165.12      195.92     32.62 o 
  -4  -7   8     1577.37     1552.50     79.37 o 
  -3  -7   8     1307.28     1409.71     72.35 o 
  -2  -7   8      414.05      406.63     42.92 o 
  -1  -7   8        4.69       12.52     10.35 o 
   0  -7   8     1294.78     1350.75    107.44 o 
   1  -7   8     1889.40     1986.89    131.86 o 
   2  -7   8     1092.93     1264.09    108.80 o 
   3  -7   8       20.58        2.55     25.79 o 
   4  -7   8        4.27       -7.38     27.79 o 
   5  -7   8      319.99      303.26     61.78 o 
   6  -7   8      637.53      555.59     80.83 o 
   7  -7   8      486.40      450.52     77.37 o 
  -9  -6   8       41.74       19.23     19.32 o 
  -8  -6   8        0.97       -2.28     14.12 o 
  -7  -6   8      233.85      231.18     37.73 o 
  -6  -6   8      904.79      886.56     63.15 o 
  -5  -6   8      818.03      833.70     57.96 o 
  -4  -6   8      386.52      398.95     41.19 o 
  -3  -6   8      112.06       78.73     20.87 o 
  -2  -6   8     1377.80     1482.33     69.35 o 
  -1  -6   8      574.16      795.36     40.25 o 
   0  -6   8        7.83        9.16      8.32 o 
   1  -6   8       28.83       44.10     28.52 o 
   2  -6   8      233.21      259.16     57.59 o 
   3  -6   8     2957.44     2892.68    158.01 o 
   4  -6   8      706.13      652.64     78.19 o 
   5  -6   8      158.15      208.68     52.12 o 
   6  -6   8       53.01       38.73     34.81 o 
   7  -6   8      525.98      449.16     73.45 o 
   8  -6   8      537.03      556.32     81.74 o 
  -9  -5   8      664.74      611.72     60.51 o 
  -8  -5   8      593.53      582.38     56.59 o 
  -7  -5   8       18.75       42.01     21.05 o 
  -6  -5   8      535.83      527.80     49.48 o 
  -5  -5   8     1002.48      885.37     59.23 o 
  -4  -5   8     1899.02     1992.00     89.21 o 
  -3  -5   8     1630.93     1753.25     77.91 o 
  -2  -5   8       79.27      124.66     22.23 o 
  -1  -5   8      706.88      804.85     68.48 o 
   0  -5   8     1989.09     2132.47     64.95 o 
   1  -5   8      371.47      371.62     25.76 o 
   2  -5   8       80.45       76.27     34.72 o 
   3  -5   8        1.78       -3.19     20.69 o 
   4  -5   8     2804.96     2464.84    138.15 o 
   5  -5   8     4418.85     4277.05    194.55 o 
   6  -5   8      402.21      439.13     67.98 o 
   7  -5   8        3.15      -22.42     21.23 o 
   8  -5   8      140.47      122.65     45.02 o 
   9  -5   8      457.32      392.57     73.36 o 
  -9  -4   8      279.38      143.70     34.81 o 
  -8  -4   8     1025.69      978.87     69.53 o 
  -7  -4   8      913.04      918.18     64.43 o 
  -6  -4   8      195.43      193.19     32.62 o 
  -5  -4   8      111.10      114.54     25.33 o 
  -4  -4   8     1304.15     1387.65     70.53 o 
  -3  -4   8     1759.78     1760.36     76.45 o 
  -2  -4   8      999.37     1109.63     56.41 o 
  -1  -4   8      295.01      336.36     25.05 o 
   0  -4   8      266.67      331.49     24.22 o 
   1  -4   8     1801.02     1950.25     58.98 o 
   2  -4   8      851.37      911.66     37.67 o 
   3  -4   8     1871.17     1953.36    115.91 o 
   4  -4   8     1088.48     1073.55     85.48 o 
   5  -4   8      309.47      335.89     57.77 o 
   6  -4   8     1816.80     1751.52    117.00 o 
   7  -4   8      423.91      413.98     65.70 o 
   8  -4   8      117.62      129.85     45.65 o 
   9  -4   8       40.08        0.36     29.34 o 
 -10  -3   8      560.46      562.24     60.87 o 
  -9  -3   8      147.21      161.38     35.81 o 
  -8  -3   8      121.33      130.40     31.98 o 
  -7  -3   8      546.44      424.83     46.02 o 
  -6  -3   8     1266.54     1250.69     71.72 o 
  -5  -3   8      911.16      980.87     60.69 o 
  -4  -3   8       66.21       43.19     16.68 o 
  -3  -3   8      866.91      912.80     52.21 o 
  -2  -3   8     2976.18     2670.51     94.68 o 
  -1  -3   8     1230.84     1211.59     54.04 o 
   0  -3   8     1359.21     1404.15     48.06 o 
   1  -3   8       64.44       71.09     12.62 o 
   2  -3   8     1175.86     1168.57     41.80 o 
   3  -3   8     3591.05     3705.87     86.64 o 
   4  -3   8     3748.36     3644.37    159.92 o 
   5  -3   8     2205.62     2163.49    122.20 o 
   6  -3   8      144.00      125.57     39.55 o 
   7  -3   8      157.77      128.85     39.18 o 
   8  -3   8      695.44      638.06     77.91 o 
   9  -3   8      564.35      490.53     73.36 o 
  10  -3   8       14.92       20.32     32.99 o 
 -10  -2   8      368.22      333.61     48.84 o 
  -9  -2   8     1261.39     1327.15     84.02 o 
  -8  -2   8     1151.22     1246.23     77.64 o 
  -7  -2   8      122.52       71.81     22.69 o 
  -6  -2   8       18.79       17.86     14.40 o 
  -5  -2   8      644.47      688.72     48.84 o 
  -4  -2   8     2863.08     2790.71    102.24 o 
  -3  -2   8     3219.20     3378.74    111.90 o 
  -2  -2   8        6.70        9.20     10.39 o 
  -1  -2   8     1058.10     1095.67     53.85 o 
   0  -2   8     1647.82     1640.39     50.88 o 
   1  -2   8     4818.70     4681.40    100.72 o 
   2  -2   8     1444.10     1430.30     66.61 o 
   3  -2   8       86.79       93.85     13.40 o 
   4  -2   8      741.94      734.94     32.37 o 
   5  -2   8     2985.75     3105.91    146.16 o 
   6  -2   8     2836.79     2948.81    145.71 o 
   7  -2   8      239.59      254.60     51.03 o 
   8  -2   8        1.02       12.76     23.05 o 
   9  -2   8      151.84      165.67     46.47 o 
  10  -2   8      253.27      247.50     56.04 o 
 -10  -1   8       52.37       38.82     25.15 o 
  -9  -1   8       57.65       19.87     19.68 o 
  -8  -1   8     1283.03     1365.15     80.55 o 
  -7  -1   8     1411.09     1389.39     77.09 o 
  -6  -1   8     1986.95     1871.53     86.75 o 
  -5  -1   8      158.84      149.81     25.70 o 
  -4  -1   8      754.51      761.72     48.21 o 
  -3  -1   8     3028.69     2944.53    101.51 o 
  -2  -1   8     3565.15     3553.79    110.35 o 
  -1  -1   8     1127.65     1114.92     51.58 o 
   0  -1   8        3.19       -4.22      5.29 o 
   1  -1   8     2561.19     2682.01     68.22 o 
   2  -1   8     1405.64     1424.15     75.86 o 
   3  -1   8     3011.25     3099.09     75.07 o 
   4  -1   8      601.45      653.98     56.73 o 
   5  -1   8       90.23       80.61     25.06 o 
   6  -1   8     2054.91     1869.52    108.62 o 
   7  -1   8     2960.67     2965.21    146.26 o 
   8  -1   8      718.11      773.38     78.37 o 
   9  -1   8       80.02       55.13     31.80 o 
  10  -1   8       42.88       68.25     35.17 o 
 -10   0   8      351.62      442.78     52.40 o 
  -9   0   8      459.78      579.10     56.22 o 
  -8   0   8       64.87       68.89     22.69 o 
  -7   0   8      450.42      581.93     48.75 o 
  -6   0   8      940.68     1068.81     63.33 o 
  -5   0   8     3314.47     3428.49    119.47 o 
  -4   0   8      707.05      703.21     46.75 o 
  -3   0   8       64.91       79.64     17.68 o 
  -2   0   8     1444.93     1426.29     60.96 o 
  -1   0   8     7324.26     7550.63    187.81 o 
   0   0   8     4358.15     4526.86     95.07 o 
   1   0   8     1581.85      878.81     56.86 o 
   2   0   8      903.03     1002.38     45.47 o 
   3   0   8     2641.08     2657.90     67.44 o 
   4   0   8     2549.68     2560.61     67.45 o 
   5   0   8     2671.21     2783.52     73.21 o 
   6   0   8      544.44      570.78     32.07 o 
   7   0   8      175.35      142.69     19.31 o 
   8   0   8     1004.40      952.62     80.74 o 
   9   0   8      782.28      881.27     81.37 o 
  10   0   8      173.01      173.41     48.57 o 
  11   0   8        3.88        6.83     25.61 o 
 -10   1   8      141.68      191.27     38.09 o 
  -9   1   8      536.27      512.49     53.85 o 
  -8   1   8     1152.70     1274.75     75.82 o 
  -7   1   8      148.03      140.97     28.34 o 
  -6   1   8       79.70       70.17     20.69 o 
  -5   1   8     1061.58     1131.77     62.06 o 
  -4   1   8     1330.83     1201.12     60.14 o 
  -3   1   8     2263.98     2248.79     82.29 o 
  -2   1   8      963.59      880.54     46.56 o 
  -1   1   8        3.01       20.23      9.57 o 
   0   1   8      239.26      198.30     21.10 o 
   1   1   8     7323.31     7844.25    143.91 o 
   2   1   8     4921.51     5252.16    106.13 o 
   3   1   8      386.64      263.29    118.96 o 
   4   1   8     3258.19     3437.61     81.68 o 
   5   1   8     3397.15     3568.80     86.16 o 
   6   1   8     3773.00     3827.49     93.32 o 
   7   1   8      973.72      997.89     43.83 o 
   8   1   8       68.74      101.30     18.71 o 
   9   1   8      104.36       88.12     35.45 o 
  10   1   8      950.02     1068.81     88.21 o 
  11   1   8      221.38      232.10     51.67 o 
 -10   2   8      155.07      148.90     34.45 o 
  -9   2   8       22.31       14.72     13.56 o 
  -8   2   8      513.80      523.69     30.24 o 
  -7   2   8     2875.53     3087.97     92.51 o 
  -6   2   8      787.40      821.68     75.91 o 
  -5   2   8       26.90       24.91     10.95 o 
  -4   2   8      540.32      608.38     33.24 o 
  -3   2   8     1644.02     1765.41     56.16 o 
  -2   2   8     2727.09     2726.53    106.57 o 
  -1   2   8     2486.99     2446.67     57.79 o 
   0   2   8      242.18      199.57     30.80 o 
   1   2   8      697.97      708.21     28.67 o 
   2   2   8     4961.69     5078.59    101.56 o 
   3   2   8     3392.03     3376.88     77.56 o 
   4   2   8      339.60      310.11     21.63 o 
   5   2   8      120.88      105.91     28.29 o 
   6   2   8      582.99      541.14     30.90 o 
   7   2   8     1465.51     1389.25     52.62 o 
   8   2   8      958.64     1041.54     55.63 o 
   9   2   8      143.75      171.82     23.78 o 
  10   2   8       10.56       20.59     27.52 o 
  11   2   8      271.62      240.57     52.94 o 
  -9   3   8      136.90      141.42     25.62 o 
  -8   3   8      170.88      150.01     24.67 o 
  -7   3   8      577.22      577.09     38.60 o 
  -6   3   8     2677.06     2828.67     84.34 o 
  -5   3   8     1885.07     1887.17     63.56 o 
  -4   3   8     2505.11     2546.03     73.49 o 
  -3   3   8      204.48      202.91     35.22 o 
  -2   3   8     1252.91     1235.23     44.86 o 
  -1   3   8     1575.89     1466.86     37.13 o 
   0   3   8     6040.36     6062.99    127.75 o 
   1   3   8     2506.33     2400.87     56.45 o 
   2   3   8        0.17        2.55      5.01 o 
   3   3   8     1944.30     2065.19     55.20 o 
   4   3   8     3122.39     3206.08     75.95 o 
   5   3   8     1488.55     1257.33    124.75 o 
   6   3   8     1133.95     1097.58     43.77 o 
   7   3   8       60.00       37.62     13.31 o 
   8   3   8     1086.62     1186.02     69.07 o 
   9   3   8      879.19      904.47     76.86 o 
  10   3   8      345.31      370.60     33.96 o 
  11   3   8       12.91       11.66     25.97 o 
  -9   4   8      199.02      252.05     55.22 o 
  -8   4   8     1067.51     1100.86     53.81 o 
  -7   4   8     1546.55     1692.39     65.84 o 
  -6   4   8      213.22      206.86     24.63 o 
  -5   4   8       72.87      101.43     32.17 o 
  -4   4   8      548.32      488.31     31.37 o 
  -3   4   8     1572.21     1435.80     51.07 o 
  -2   4   8     1801.50     1783.94     56.84 o 
  -1   4   8        0.23        0.82      7.20 o 
   0   4   8     1900.78     1984.96    111.63 o 
   1   4   8     2587.68     2428.80     64.34 o 
   2   4   8     1513.59     1488.11     35.50 o 
   3   4   8      426.61      397.49     21.18 o 
   4   4   8       55.94       54.23     14.94 o 
   5   4   8      478.59      483.75     26.67 o 
   7   4   8     2349.92     2444.80     72.53 o 
   8   4   8       63.52       95.34     19.19 o 
   9   4   8      320.55      307.51     33.31 o 
  10   4   8      266.54      263.48     30.30 o 
  11   4   8      300.98      310.42     44.83 o 
  -9   5   8        2.73       25.97     40.19 o 
  -8   5   8       94.22       86.75     41.55 o 
  -7   5   8     2084.79     2256.36     76.88 o 
  -6   5   8     5607.81     5757.73    135.01 o 
  -5   5   8     4786.20     4860.38    182.80 o 
  -4   5   8      749.66      726.32     37.84 o 
  -3   5   8       11.28       18.49     12.85 o 
  -2   5   8     3474.22     3513.93     88.01 o 
  -1   5   8     6168.88     6484.71    178.06 o 
   0   5   8     2454.15     2548.52     68.74 o 
   1   5   8        8.28        7.66      7.01 o 
   2   5   8     1767.51     1780.54     59.69 o 
   3   5   8     1861.06     1923.24     56.29 o 
   4   5   8     2158.21     2076.05     55.85 o 
   5   5   8      844.35      775.27     46.25 o 
   6   5   8     1015.04     1056.77     42.52 o 
   7   5   8     1197.25     1181.89     65.15 o 
   8   5   8     1554.27     1562.63     59.53 o 
   9   5   8      392.86      440.25     34.48 o 
  10   5   8       14.34        6.42     14.50 o 
  11   5   8       67.47       65.19     21.22 o 
  -9   6   8      486.84      436.22     71.72 o 
  -8   6   8      150.92      208.04     56.59 o 
  -7   6   8       14.24       10.84     33.26 o 
  -6   6   8     1116.30     1167.77     98.23 o 
  -5   6   8     2962.82     3008.85     86.52 o 
  -4   6   8      918.30      923.57     43.82 o 
  -3   6   8     1483.78     1424.84     52.59 o 
  -2   6   8       12.86       19.81      9.37 o 
  -1   6   8     2756.70     2570.34     72.50 o 
   0   6   8     2031.14     2045.35     61.67 o 
   1   6   8     1907.57     1893.36     58.82 o 
   2   6   8     1318.60     1269.33     46.60 o 
   3   6   8      419.32      342.51     24.54 o 
   4   6   8     1770.07     1821.09     55.77 o 
   5   6   8     1737.38     1795.99     79.92 o 
   6   6   8      620.27      650.04     44.29 o 
   7   6   8       62.97       42.29     13.88 o 
   8   6   8      574.13      617.12     37.29 o 
   9   6   8      560.61      577.51     39.59 o 
  10   6   8      418.54      359.71     35.06 o 
  11   6   8      135.17      183.28     42.69 o 
  -9   7   8      298.23      420.63     81.47 o 
  -8   7   8      556.47      630.13     85.38 o 
  -7   7   8      752.57      800.72     90.67 o 
  -6   7   8      136.07      156.46     52.58 o 
  -5   7   8       93.38       31.93     17.45 o 
  -4   7   8      746.20      784.63     70.49 o 
  -3   7   8     2467.43     2526.12     75.41 o 
  -2   7   8     1419.64     1505.65     54.89 o 
  -1   7   8      315.98      324.50     43.74 o 
   0   7   8      834.28      812.38     74.04 o 
   1   7   8     1845.92     1997.12     63.06 o 
   2   7   8     2543.11     2542.62     72.13 o 
   3   7   8     3818.89     4002.01    115.77 o 
   4   7   8      356.48      373.98     36.72 o 
   5   7   8      734.46      861.59     54.95 o 
   6   7   8     1345.99     1326.78     71.35 o 
   7   7   8      237.80      246.95     35.45 o 
   8   7   8      325.10      333.70     42.65 o 
   9   7   8        8.41       12.48     18.50 o 
  10   7   8      114.97      140.79     36.27 o 
  -8   8   8       48.96       47.57     47.20 o 
  -7   8   8      180.13      247.50     66.52 o 
  -6   8   8      761.16      875.17     99.05 o 
  -5   8   8      649.79      723.53     89.03 o 
  -4   8   8       81.51       83.76     17.29 o 
  -3   8   8       12.06        3.25     25.33 o 
  -2   8   8     1238.06     1303.68     51.93 o 
  -1   8   8     2158.82     2366.24     72.61 o 
   0   8   8     1117.89     1076.70     46.96 o 
   1   8   8      119.77       98.07     17.43 o 
   2   8   8     1885.74     1781.75    106.66 o 
   3   8   8     5199.62     5404.54    122.83 o 
   4   8   8     2149.52     2327.70     95.86 o 
   5   8   8      305.65      282.76     35.90 o 
   6   8   8        0.14       -8.84     10.39 o 
   7   8   8      564.03      445.60     46.75 o 
   8   8   8      392.82      453.53     49.57 o 
   9   8   8      366.43      288.68     45.65 o 
  10   8   8      122.28       74.45     31.53 o 
  -8   9   8      326.90      428.47     86.30 o 
  -7   9   8       70.81       90.49     55.68 o 
  -6   9   8       70.31       28.70     45.29 o 
  -5   9   8     1417.48     1584.03    128.58 o 
  -4   9   8     3242.76     3433.96    184.53 o 
  -3   9   8      735.33      760.26     41.54 o 
  -2   9   8      122.20       70.42     16.46 o 
  -1   9   8      314.76      436.74     31.76 o 
   0   9   8     2178.61     2261.82    132.31 o 
   1   9   8     2261.44     2390.11     75.42 o 
   2   9   8     1474.38     1471.21     57.38 o 
   3   9   8        0.13       -5.52     19.68 o 
   4   9   8     1266.27     1266.18     69.16 o 
   5   9   8      875.69      883.91     59.78 o 
   6   9   8      432.40      455.99     46.56 o 
   7   9   8       98.86      107.25     27.43 o 
   8   9   8        2.81       -7.65     16.04 o 
   9   9   8      300.03      279.85     45.84 o 
  10   9   8      133.49      151.09     40.19 o 
  -7  10   8      458.11      594.77     97.32 o 
  -6  10   8      377.94      391.84     83.65 o 
  -5  10   8       48.44       52.58     45.74 o 
  -4  10   8      713.22      483.42     81.19 o 
  -3  10   8     2429.82     2572.65    162.57 o 
  -2  10   8     2371.99     2427.71     79.13 o 
  -1  10   8      104.69       83.18     19.23 o 
   0  10   8       10.27       19.02     12.74 o 
   1  10   8      850.15      929.88     46.97 o 
   2  10   8     2571.10     2788.24    158.33 o 
   3  10   8     1516.59     1568.30     72.85 o 
   4  10   8       48.43       61.14     21.87 o 
   5  10   8       15.14       15.22     14.40 o 
   6  10   8      273.90      309.92     42.19 o 
   7  10   8      604.86      590.49     57.04 o 
   8  10   8      217.80      174.69     38.73 o 
   9  10   8        4.34        5.92     21.41 o 
  -6  11   8      464.88      393.84     88.12 o 
  -5  11   8     1051.89      988.25    117.10 o 
  -4  11   8      638.60      756.07    102.52 o 
  -3  11   8       34.02       66.34     51.49 o 
  -2  11   8      569.69      502.74     83.29 o 
  -1  11   8     2365.64     2586.95    161.38 o 
   0  11   8     1677.95     1733.95     96.82 o 
   1  11   8       20.62       10.90     13.63 o 
   2  11   8       34.55       31.48     15.44 o 
   3  11   8      331.76      291.99     31.39 o 
   4  11   8     1542.38     1682.81     85.93 o 
   5  11   8      576.25      480.23     49.75 o 
   6  11   8       27.73       -1.00     15.76 o 
   7  11   8       31.98       24.69     25.06 o 
   8  11   8      143.12      150.90     38.82 o 
  -5  12   8      461.82      514.49     94.77 o 
  -4  12   8      709.35      702.30    106.43 o 
  -3  12   8      462.57      433.85     87.12 o 
  -2  12   8      158.27      188.63     70.44 o 
  -1  12   8       10.84       -6.93     47.66 o 
   0  12   8      652.69      608.08     91.40 o 
   1  12   8      991.85     1039.35     54.44 o 
   2  12   8       53.91       60.36     19.16 o 
   3  12   8        4.47        2.19     15.49 o 
   4  12   8       96.96       81.01     26.79 o 
   5  12   8      436.77      518.96     53.95 o 
   6  12   8      212.58      236.38     40.73 o 
   7  12   8       42.07       43.19     25.52 o 
  -4  13   8       82.88       48.02     66.70 o 
  -3  13   8      308.01      318.21     89.48 o 
  -2  13   8      582.98      662.12    104.70 o 
  -1  13   8      281.52      198.38     72.08 o 
   0  13   8       37.70       64.06     57.96 o 
   1  13   8      159.39      136.96     63.88 o 
   2  13   8      515.60      587.00     47.70 o 
   3  13   8      600.79      646.53     55.68 o 
   4  13   8      295.84      298.16     43.74 o 
   5  13   8        0.26       -2.46     19.32 o 
   6  13   8       18.85       29.25     23.05 o 
  -2  14   8       65.57       28.07     64.06 o 
  -1  14   8      174.02      130.86     72.72 o 
   0  14   8      287.02      425.19     94.50 o 
   1  14   8      212.41      251.78     81.65 o 
   2  14   8       11.16       82.19     61.42 o 
   3  14   8      225.48      301.81     43.28 o 
   4  14   8      325.31      286.77     43.65 o 
   5  14   8      325.46      394.21     50.76 o 
  -3 -10   9       71.70       50.12     45.93 o 
  -2 -10   9      250.53      291.60     71.53 o 
  -1 -10   9      665.41      789.23    103.79 o 
   0 -10   9      123.01      132.59     54.86 o 
   1 -10   9       16.83       -2.92     38.45 o 
   2 -10   9      266.26      188.08     69.26 o 
  -5  -9   9      273.12      254.97     40.46 o 
  -4  -9   9      513.48      581.56     53.22 o 
  -3  -9   9      309.37      279.30     63.61 o 
  -2  -9   9        5.74        6.56     27.61 o 
  -1  -9   9      134.49      150.81     55.86 o 
   0  -9   9      644.01      726.45     98.69 o 
   1  -9   9     1027.00      988.71    114.36 o 
   2  -9   9      193.26      115.09     55.04 o 
   3  -9   9        1.21       18.13     38.18 o 
   4  -9   9      215.08      160.29     58.96 o 
  -6  -8   9       86.74      127.21     32.08 o 
  -5  -8   9       32.92        2.10     14.85 o 
  -4  -8   9      139.87      164.94     31.44 o 
  -3  -8   9      557.80      630.81     43.22 o 
  -2  -8   9     1147.59     1313.48    110.08 o 
  -1  -8   9      371.46      512.76     77.91 o 
   0  -8   9      327.98      250.05     62.60 o 
   1  -8   9      191.60      232.10     63.79 o 
   2  -8   9     1110.03     1271.83    122.84 o 
   3  -8   9      480.67      507.48     83.47 o 
   4  -8   9       35.04       31.98     40.92 o 
   5  -8   9       78.46       89.58     49.57 o 
   6  -8   9      514.37      523.24     85.57 o 
  -7  -7   9      172.12      164.39     35.54 o 
  -6  -7   9      620.17      632.77     58.59 o 
  -5  -7   9      447.93      505.93     51.30 o 
  -4  -7   9      363.83      463.55     46.02 o 
  -3  -7   9       31.73       19.50     15.40 o 
  -2  -7   9      269.70      351.07     32.41 o 
  -1  -7   9     1629.35     1747.05    123.38 o 
   0  -7   9     1734.14     1790.06    128.03 o 
   1  -7   9        1.78        2.55     29.62 o 
   2  -7   9        6.57      -18.77     28.70 o 
   3  -7   9       44.39      100.15     42.37 o 
   4  -7   9      485.14      452.07     74.90 o 
   5  -7   9      216.69      169.86     55.22 o 
   6  -7   9        9.28      -41.19     27.98 o 
   7  -7   9      472.10      402.77     76.45 o 
  -8  -6   9      317.02      270.55     43.10 o 
  -7  -6   9      134.11       92.40     28.34 o 
  -6  -6   9        9.38       18.50     15.86 o 
  -5  -6   9      799.58      815.02     60.23 o 
  -4  -6   9     2289.24     2238.76     98.32 o 
  -3  -6   9     2045.68     2045.49     90.21 o 
  -2  -6   9      322.35      296.55     28.99 o 
  -1  -6   9       54.14       59.30     15.99 o 
   0  -6   9     3514.95     3695.76    179.79 o 
   1  -6   9     2227.48     2476.96    146.53 o 
   2  -6   9      416.28      457.81     72.35 o 
   3  -6   9       18.96        1.64     24.06 o 
   4  -6   9      181.01      204.30     54.58 o 
   5  -6   9     1153.08     1023.24    101.33 o 
   6  -6   9      657.66      575.46     80.83 o 
   7  -6   9      165.28      116.55     46.56 o 
  -8  -5   9      330.29      298.89     43.83 o 
  -7  -5   9      247.01      200.11     35.90 o 
  -6  -5   9      259.43      303.81     40.82 o 
  -5  -5   9        3.21        0.36     12.12 o 
  -4  -5   9      344.99      342.17     38.00 o 
  -3  -5   9     2450.65     2597.43    102.24 o 
  -2  -5   9     3227.46     3590.54     97.47 o 
  -1  -5   9     2474.26     2462.57     75.51 o 
   0  -5   9      138.01      119.16     18.68 o 
   1  -5   9     1258.80     1324.09     69.85 o 
   2  -5   9     2213.06     2163.49    132.31 o 
   3  -5   9     1895.61     1911.99    124.39 o 
   4  -5   9      398.24      340.35     59.41 o 
   5  -5   9      310.79      283.95     58.59 o 
   6  -5   9      871.21      768.19     88.30 o 
   7  -5   9      417.22      352.56     65.43 o 
   8  -5   9      297.90      203.48     57.68 o 
  -9  -4   9      284.53      324.50     47.57 o 
  -8  -4   9        8.77       21.23     18.95 o 
  -7  -4   9      187.99      157.37     33.26 o 
  -6  -4   9      712.98      782.13     58.68 o 
  -5  -4   9      599.09      532.17     47.48 o 
  -4  -4   9       77.51       53.95     19.59 o 
  -3  -4   9       90.68      144.16     25.61 o 
  -2  -4   9     1479.64     1360.68     66.34 o 
  -1  -4   9     1493.57     1453.82     75.45 o 
   0  -4   9     1424.09     1564.85     55.34 o 
   1  -4   9     1161.56     1220.30     46.94 o 
   2  -4   9      554.00      621.13     32.71 o 
   3  -4   9     3167.60     3166.60    157.10 o 
   4  -4   9     2202.24     2212.25    129.67 o 
   5  -4   9     1426.62     1384.46    104.25 o 
   6  -4   9       20.49       52.12     32.44 o 
   7  -4   9      418.45      386.55     65.70 o 
   8  -4   9      504.39      414.89     69.98 o 
   9  -4   9      359.67      304.72     65.79 o 
  -9  -3   9      300.39      252.23     42.65 o 
  -8  -3   9      581.73      657.56     61.14 o 
  -7  -3   9      506.08      458.18     48.93 o 
  -6  -3   9      161.06      117.92     27.43 o 
  -5  -3   9      457.39      459.18     44.01 o 
  -4  -3   9     2308.93     2377.18     97.14 o 
  -3  -3   9     2864.95     2771.12    104.25 o 
  -2  -3   9     1289.51     1361.77     64.79 o 
  -1  -3   9      351.56      318.97     33.03 o 
   0  -3   9      484.71      488.61     29.43 o 
   1  -3   9     2915.76     3080.36     79.90 o 
   2  -3   9     2732.19     2738.11     73.94 o 
   3  -3   9      103.06       97.89     15.16 o 
   4  -3   9      291.86      191.45     44.10 o 
   5  -3   9      460.52      487.34     63.51 o 
   6  -3   9      687.28      656.83     75.09 o 
   7  -3   9      383.39      344.91     59.60 o 
   8  -3   9       59.67       22.60     30.16 o 
   9  -3   9      320.51      357.39     67.98 o 
  -9  -2   9        0.22       -6.20     16.13 o 
  -8  -2   9      493.60      451.53     50.12 o 
  -7  -2   9     1207.05     1112.00     71.17 o 
  -6  -2   9     1453.37     1433.31     77.91 o 
  -5  -2   9     1097.84     1060.88     63.33 o 
  -4  -2   9       94.17       80.92     21.51 o 
  -3  -2   9     2454.55     2417.82     93.86 o 
  -2  -2   9     3651.69     3757.55    119.37 o 
  -1  -2   9      949.81      908.60     38.98 o 
   0  -2   9      579.60      640.48     32.44 o 
   1  -2   9      971.56      933.65     38.91 o 
   2  -2   9     4712.63     5054.66    110.66 o 
   3  -2   9     3140.44     3198.32     80.64 o 
   4  -2   9      549.58      584.36     30.91 o 
   5  -2   9       89.47      115.73     38.45 o 
   6  -2   9       59.90       55.86     30.25 o 
   7  -2   9      329.21      316.84     55.86 o 
   8  -2   9      976.54      915.44     89.39 o 
   9  -2   9      366.65      346.09     63.61 o 
  10  -2   9       36.02       59.69     37.09 o 
 -10  -1   9      207.22      196.56     40.28 o 
  -9  -1   9      414.62      352.29     48.02 o 
  -8  -1   9      601.88      582.93     56.41 o 
  -7  -1   9        3.61        0.46     12.21 o 
  -6  -1   9      773.01      740.03     55.04 o 
  -5  -1   9     2524.38     2556.97    103.61 o 
  -4  -1   9     3008.57     3087.41    112.36 o 
  -3  -1   9      225.36      166.76     24.79 o 
  -2  -1   9     1428.90     1525.07     67.07 o 
  -1  -1   9     2592.92     1632.05     82.38 o 
   0  -1   9     1998.39     1864.19    147.12 o 
   1  -1   9      967.59      927.48     85.25 o 
   2  -1   9       47.21       41.39     13.99 o 
   3  -1   9      766.87      770.27     62.79 o 
   4  -1   9     1638.95     1650.86     53.67 o 
   5  -1   9     1881.86     1975.17     75.68 o 
   6  -1   9      193.50      149.17     37.82 o 
   7  -1   9       17.85       33.08     24.88 o 
   8  -1   9       28.49       16.58     27.79 o 
   9  -1   9      751.53      675.88     78.73 o 
  10  -1   9      468.73      419.18     67.80 o 
 -10   0   9       10.97       -0.36     17.50 o 
  -9   0   9       29.34       26.43     22.14 o 
  -8   0   9      789.24      720.98     59.23 o 
  -7   0   9     2024.31     2100.43     98.96 o 
  -6   0   9     1230.38     1249.96     71.72 o 
  -5   0   9      163.40      193.91     30.16 o 
  -4   0   9     2572.22     2626.59     99.69 o 
  -3   0   9     1701.76     1655.74     71.62 o 
  -2   0   9     2201.00     2084.31     80.19 o 
  -1   0   9       12.28        8.58      6.90 o 
   0   0   9     1722.52     1786.47     53.49 o 
   1   0   9     3053.08     3123.76     76.78 o 
   3   0   9      248.97      260.37     21.05 o 
   4   0   9       10.27       -2.66     10.57 o 
   5   0   9      840.37      938.03     48.21 o 
   6   0   9     1949.72     1975.60     63.10 o 
   7   0   9     1271.32     1393.49     97.50 o 
   8   0   9       25.04       18.23     25.33 o 
   9   0   9        0.72       16.58     24.88 o 
  10   0   9      320.53      375.53     61.69 o 
 -10   1   9      167.80      210.86     42.46 o 
  -9   1   9      207.89      191.00     37.36 o 
  -8   1   9      110.34      100.97     28.89 o 
  -7   1   9      706.61      737.29     57.32 o 
  -6   1   9     1590.78     1542.57     79.55 o 
  -5   1   9     1278.45     1207.04     65.79 o 
  -4   1   9       35.30       29.52     14.03 o 
  -3   1   9     1838.72     1636.24     71.35 o 
  -2   1   9     2667.27     2627.41     92.22 o 
  -1   1   9     2816.63     2785.68    112.13 o 
   0   1   9       37.99       31.82      9.55 o 
   1   1   9        0.83        9.08     11.03 o 
   2   1   9     2572.54     2531.10     66.16 o 
   3   1   9     5917.51     6134.75    124.26 o 
   4   1   9     1492.65     1524.80     63.70 o 
   5   1   9      352.33      347.77     25.28 o 
   6   1   9       13.58       15.50      8.81 o 
   7   1   9      747.04      771.09     49.44 o 
   8   1   9      561.28      553.13     63.79 o 
   9   1   9      213.94      225.63     47.93 o 
  10   1   9       22.99       34.54     29.34 o 
 -10   2   9      346.42      355.21     49.66 o 
  -9   2   9      964.61     1169.59     79.01 o 
  -8   2   9      940.67     1143.71     74.08 o 
  -7   2   9       22.24       41.92     19.41 o 
  -6   2   9      501.20      418.17     41.64 o 
  -5   2   9     1834.58     1888.44     72.63 o 
  -4   2   9     3995.10     4060.90    130.31 o 
  -3   2   9      807.37      791.06     47.29 o 
  -2   2   9        0.39        0.91      8.38 o 
  -1   2   9     1306.52     1206.95     40.51 o 
   0   2   9     4201.90     4074.90     87.40 o 
   1   2   9     3817.40     3994.03     87.63 o 
   2   2   9     1821.41     1811.02     93.86 o 
   3   2   9      806.78      750.37     32.80 o 
   4   2   9     2953.43     3014.50     76.63 o 
   6   2   9     2466.99     2587.05     74.20 o 
   7   2   9      759.58      709.34     38.10 o 
   8   2   9        2.90       -7.62      9.91 o 
   9   2   9      106.86       79.55     32.35 o 
  10   2   9      563.42      564.88     66.52 o 
 -10   3   9       57.09       65.43     27.61 o 
  -9   3   9      354.92      341.46     36.28 o 
  -8   3   9     1146.26     1272.53    197.38 o 
  -7   3   9     1046.23     1198.78     56.17 o 
  -6   3   9       89.42      119.46     22.46 o 
  -5   3   9      159.98      144.11     30.53 o 
  -4   3   9      847.62      845.52     41.09 o 
  -3   3   9     4363.07     4284.48    103.87 o 
  -2   3   9      703.53      590.72     31.71 o 
  -1   3   9      585.85      568.26     30.54 o 
   0   3   9       10.06       12.03     10.30 o 
   1   3   9     1933.28     1818.17     49.55 o 
   2   3   9     2169.71     2166.45     56.93 o 
   3   3   9      619.29      581.88     28.03 o 
   4   3   9      529.32      497.11     27.61 o 
   5   3   9     1356.65     1267.75     46.84 o 
   6   3   9     1963.01     2059.79     84.47 o 
   7   3   9     1563.96     1655.85     59.27 o 
   8   3   9      725.27      725.37     39.83 o 
   9   3   9        4.74        2.35     11.61 o 
  10   3   9       89.52      122.71     24.34 o 
  11   3   9      194.34      222.98     50.57 o 
  -9   4   9      105.71      107.52     27.34 o 
  -8   4   9       71.36       72.19     19.56 o 
  -7   4   9      923.87      863.24     47.49 o 
  -6   4   9     6230.74     6522.51    149.97 o 
  -5   4   9     2037.55     1995.43     68.83 o 
  -4   4   9      493.76      472.01     32.33 o 
  -3   4   9        3.46        5.83      8.20 o 
  -2   4   9     5830.54     4991.47    429.34 o 
  -1   4   9     7734.28     7814.21    154.67 o 
   0   4   9     2603.07     2577.64     69.93 o 
   1   4   9      822.91      870.12     59.09 o 
   2   4   9        4.96        4.65      8.20 o 
   3   4   9     1871.11     1847.11     75.09 o 
   4   4   9     1780.43     1780.43     52.98 o 
   5   4   9     1458.79     1492.47     69.44 o 
   6   4   9      100.88       98.98     16.44 o 
   7   4   9      560.88      407.64    112.81 o 
   8   4   9     1464.53     1575.09     59.95 o 
   9   4   9      283.63      315.84     30.86 o 
  10   4   9        9.61        1.99     15.33 o 
  -9   5   9      495.26      479.96     71.53 o 
  -8   5   9      579.27      629.40     67.02 o 
  -7   5   9       10.67        5.11     20.64 o 
  -6   5   9      394.58      356.64     32.60 o 
  -5   5   9     1926.28     2044.18     70.42 o 
  -4   5   9     2373.12     2391.13     74.40 o 
  -3   5   9     2996.25     2797.31    262.39 o 
  -2   5   9       68.79       50.62     14.18 o 
  -1   5   9     2282.27     2332.65     69.80 o 
   0   5   9     3896.36     4019.98     96.29 o 
   1   5   9      948.42      865.53     54.45 o 
   2   5   9      228.99      263.68     26.47 o 
   3   5   9       92.04       39.73     14.40 o 
   4   5   9      382.66      404.41     34.72 o 
   5   5   9     2519.98     2516.24     97.32 o 
   6   5   9     2020.20     2096.97     89.76 o 
   7   5   9      777.70      771.87     47.25 o 
   8   5   9       97.30       64.93     16.74 o 
   9   5   9      166.03      192.37     25.79 o 
  10   5   9      105.46       97.03     22.70 o 
  -9   6   9       64.50       61.87     46.56 o 
  -8   6   9      426.03      528.16     78.37 o 
  -7   6   9      845.45      883.34     49.02 o 
  -6   6   9     1173.76     1121.10     53.29 o 
  -5   6   9       12.13        4.06     23.83 o 
  -4   6   9      222.68      194.13     23.86 o 
  -3   6   9     1144.28     1099.06     47.89 o 
  -2   6   9     1996.18     2006.30    115.46 o 
  -1   6   9      748.59      699.55     36.58 o 
   0   6   9      437.00      412.08     28.18 o 
   1   6   9      549.15      558.02     32.13 o 
   2   6   9     1099.95     1140.08     45.67 o 
   3   6   9     1441.02     1488.21     51.95 o 
   4   6   9        5.49        3.63     12.17 o 
   5   6   9      204.64      198.38     29.71 o 
   6   6   9     2583.07     2405.70     99.51 o 
   7   6   9     1447.20     1388.93     75.63 o 
   8   6   9      473.90      403.87     44.56 o 
   9   6   9      117.36       68.34     24.69 o 
  10   6   9       29.83        7.02     22.42 o 
  -8   7   9       64.85       64.43     50.30 o 
  -7   7   9      241.46      278.11     66.79 o 
  -6   7   9      258.35      290.51     61.05 o 
  -5   7   9     2272.14     2505.72     80.74 o 
  -4   7   9     2075.32     1965.83     68.81 o 
  -3   7   9      464.45      411.07     43.38 o 
  -2   7   9       91.80       89.51     17.51 o 
  -1   7   9      829.16      861.76     41.86 o 
   0   7   9      855.91      856.53     40.96 o 
   1   7   9       25.21       25.04     11.59 o 
   2   7   9       27.64       20.16     19.46 o 
   3   7   9      523.20      500.13     31.66 o 
   4   7   9     2621.06     2829.62    106.89 o 
   5   7   9     1508.68     1543.02     77.55 o 
   6   7   9        2.58       -3.28     13.49 o 
   7   7   9      102.82       91.58     24.88 o 
   8   7   9      710.59      665.76     55.77 o 
   9   7   9      789.40      838.08     65.15 o 
  10   7   9      254.00      281.58     46.75 o 
  -8   8   9      783.50      730.82     98.05 o 
  -7   8   9      268.28      256.15     63.42 o 
  -6   8   9       34.65       -2.37     34.99 o 
  -5   8   9     1002.77     1129.50    104.79 o 
  -4   8   9     1260.69     1277.37     55.10 o 
  -3   8   9     3072.59     3089.08    227.08 o 
  -2   8   9      769.80      747.10     40.87 o 
  -1   8   9       50.42       41.78     14.40 o 
   0   8   9      930.23      926.30     44.51 o 
   1   8   9     1460.09     1506.29     57.39 o 
   2   8   9     1630.63     1527.23     57.15 o 
   3   8   9      504.10      501.68     51.76 o 
   4   8   9      587.24      599.06     47.75 o 
   5   8   9      792.09      744.13     54.31 o 
   6   8   9      621.36      748.05     55.86 o 
   7   8   9      223.66      218.79     35.63 o 
   8   8   9       54.74       16.22     16.77 o 
   9   8   9      148.28      156.64     35.99 o 
  10   8   9      320.60      334.61     50.76 o 
  -7   9   9      574.51      496.18     89.12 o 
  -6   9   9      786.55      706.68     95.50 o 
  -5   9   9      216.22      238.84     65.06 o 
  -4   9   9      608.33      621.93     87.21 o 
  -3   9   9      280.18      277.66     28.52 o 
  -2   9   9      909.76     1023.47     61.14 o 
  -1   9   9     1219.33     1206.56     52.92 o 
   0   9   9       62.36       61.56     26.15 o 
   1   9   9      734.68      659.76     39.60 o 
   2   9   9     1299.03     1302.33     55.30 o 
   3   9   9     2105.29     2175.61     72.57 o 
   4   9   9      732.93      720.80     53.40 o 
   5   9   9       16.55       14.03     16.22 o 
   6   9   9      123.43      102.88     27.16 o 
   7   9   9      983.72     1015.50     70.44 o 
   8   9   9      744.60      637.78     61.05 o 
   9   9   9      116.21      110.72     31.80 o 
  -7  10   9        0.47       -0.73     49.30 o 
  -6  10   9      450.20      417.99     87.39 o 
  -5  10   9     1655.29     1709.14    138.97 o 
  -4  10   9      626.67      659.56     93.86 o 
  -3  10   9       24.34       28.16     46.02 o 
  -2  10   9       68.47       72.24     18.82 o 
  -1  10   9      302.64      335.49     35.54 o 
   0  10   9     1274.79     1428.45     89.35 o 
   1  10   9     1280.14     1350.21     58.72 o 
   2  10   9       76.34       62.82     23.42 o 
   3  10   9      268.84      263.78     29.96 o 
   4  10   9      532.87      530.90     48.93 o 
   5  10   9      376.82      341.26     42.10 o 
   6  10   9      227.17      295.52     41.92 o 
   7  10   9        7.96       -8.84     16.95 o 
   8  10   9      222.24      322.04     47.02 o 
   9  10   9      327.09      325.86     51.30 o 
  -6  11   9       89.43       30.16     53.13 o 
  -5  11   9       45.25       -6.20     49.48 o 
  -4  11   9     1128.21     1128.04    123.29 o 
  -3  11   9     1019.73     1125.49    121.74 o 
  -2  11   9      328.83      456.90     84.02 o 
  -1  11   9      102.89       87.50     31.16 o 
   0  11   9      195.17      198.22     27.48 o 
   1  11   9     1221.43     1387.39     61.79 o 
   2  11   9      625.51      655.20     43.85 o 
   3  11   9      385.98      381.27     42.92 o 
   4  11   9        2.51        0.09     14.40 o 
   5  11   9      424.57      487.52     50.94 o 
   6  11   9      762.60      778.48     63.70 o 
   7  11   9      288.99      326.14     48.11 o 
   8  11   9       10.13       11.30     23.78 o 
  -5  12   9      474.35      440.86     90.76 o 
  -4  12   9       17.63      -19.23     52.85 o 
  -3  12   9      314.89      260.71     74.81 o 
  -2  12   9      617.07      782.04    107.71 o 
  -1  12   9      870.69     1077.56    120.65 o 
   0  12   9      685.34      699.93     46.57 o 
   1  12   9        5.42        3.42     20.32 o 
   2  12   9      294.59      337.84     43.83 o 
   3  12   9      377.96      300.44     39.37 o 
   4  12   9      857.37      892.02     65.34 o 
   5  12   9      164.96      105.16     30.98 o 
   6  12   9       28.77       47.57     26.88 o 
   7  12   9      140.50      138.87     34.54 o 
  -3  13   9      331.09      287.32     84.02 o 
  -2  13   9       12.64       24.60     60.42 o 
  -1  13   9      196.55      224.44     76.18 o 
   0  13   9      687.67      759.44    107.62 o 
   1  13   9      705.24      798.50     51.14 o 
   2  13   9       45.54       41.14     20.85 o 
   3  13   9      182.26      195.65     36.91 o 
   4  13   9      594.52      610.99     58.14 o 
   5  13   9      427.96      439.86     53.13 o 
   6  13   9      197.05      184.62     39.55 o 
  -1  14   9       64.02       36.18     62.15 o 
   0  14   9        4.31       53.85     63.88 o 
   1  14   9      177.03      239.66     79.10 o 
   2  14   9      947.16     1129.86    123.84 o 
   3  14   9      263.81      244.40     40.73 o 
   4  14   9        1.16       25.79     22.69 o 
  -3  -9  10      202.51      207.22     61.24 o 
  -2  -9  10      292.02      425.01     79.28 o 
  -1  -9  10      464.21      480.96     85.38 o 
   0  -9  10       10.32       35.99     42.83 o 
   1  -9  10      192.10      145.98     57.68 o 
   2  -9  10      678.04      993.45    118.46 o 
   3  -9  10      824.16      924.83    117.00 o 
  -5  -8  10      487.59      559.69     55.04 o 
  -4  -8  10      419.44      461.37     49.03 o 
  -3  -8  10       95.27       68.34     20.32 o 
  -2  -8  10        2.13       41.64     36.18 o 
  -1  -8  10      560.60      555.13     84.84 o 
   0  -8  10      837.89      916.63    104.98 o 
   1  -8  10      362.63      291.51     72.17 o 
   2  -8  10        6.00       15.31     37.27 o 
   3  -8  10      285.48      296.07     72.81 o 
   4  -8  10      646.51      733.47     98.87 o 
  -6  -7  10        1.75        9.39     16.13 o 
  -5  -7  10       87.17       46.38     22.23 o 
  -4  -7  10      427.76      480.69     48.75 o 
  -3  -7  10      542.51      593.60     43.63 o 
  -2  -7  10      130.94      160.15     25.09 o 
  -1  -7  10        0.30        2.19     27.79 o 
   0  -7  10      681.12      648.36     84.20 o 
   1  -7  10     1217.15     1285.96    116.09 o 
   2  -7  10      661.77      614.46     87.57 o 
   3  -7  10      242.40      171.59     56.41 o 
   4  -7  10       26.54       85.57     47.75 o 
   5  -7  10      592.98      509.39     82.56 o 
   6  -7  10      695.71      480.78     83.84 o 
  -7  -6  10      156.29      153.36     34.35 o 
  -6  -6  10      628.09      716.33     59.78 o 
  -5  -6  10      211.25      221.80     36.18 o 
  -4  -6  10       43.63       24.24     17.31 o 
  -3  -6  10      832.19      740.03     55.31 o 
  -2  -6  10     1683.77     1745.13     67.43 o 
  -1  -6  10      412.82      450.24     34.94 o 
   0  -6  10      176.58      122.02     42.37 o 
   1  -6  10      123.76       90.58     43.56 o 
   2  -6  10      740.94      619.47     82.01 o 
   3  -6  10      488.02      542.29     78.28 o 
   4  -6  10      564.15      407.51     70.35 o 
   5  -6  10       42.29       59.78     38.18 o 
   6  -6  10      185.82      201.84     60.96 o 
   7  -6  10      687.14      603.61     89.67 o 
  -8  -5  10       75.23       53.03     23.69 o 
  -7  -5  10       14.77        0.27     13.21 o 
  -6  -5  10       19.73       21.96     16.58 o 
  -5  -5  10      789.20      871.52     62.88 o 
  -4  -5  10     1300.75     1480.97     79.73 o 
  -3  -5  10      158.69      174.05     30.71 o 
  -2  -5  10      532.45      534.05     38.09 o 
  -1  -5  10     1482.11     1694.85     63.26 o 
   0  -5  10     1297.15     1380.50     55.39 o 
   1  -5  10      628.30      649.63     77.91 o 
   2  -5  10       14.05       15.31     27.25 o 
   3  -5  10      198.90      151.91     48.48 o 
   4  -5  10     1352.30     1325.14    107.07 o 
   5  -5  10      942.13      928.75     95.68 o 
   6  -5  10       31.65       24.79     36.27 o 
   7  -5  10        0.65       26.70     33.26 o 
  -8  -4  10      300.14      354.48     46.75 o 
  -7  -4  10      284.25      309.83     42.65 o 
  -6  -4  10      305.49      274.01     38.82 o 
  -5  -4  10        1.84        1.37     12.21 o 
  -4  -4  10      869.87      949.62     62.33 o 
  -3  -4  10     2684.35     2763.19    108.44 o 
  -2  -4  10     3013.17     3082.78     88.87 o 
  -1  -4  10      697.47      687.16     38.65 o 
   0  -4  10        6.22        0.73      9.18 o 
   1  -4  10      269.81      291.43     25.48 o 
   2  -4  10     1230.38     1231.83     97.41 o 
   3  -4  10     2029.82     2056.69    128.03 o 
   4  -4  10        3.54        9.48     24.42 o 
   5  -4  10      958.50      916.90     91.49 o 
   6  -4  10      544.43      558.41     75.27 o 
   7  -4  10      226.52      201.11     51.76 o 
   8  -4  10      101.36       72.90     43.38 o 
  -8  -3  10        2.69       -7.65     13.49 o 
  -7  -3  10      637.13      680.70     58.23 o 
  -6  -3  10     1084.29     1162.85     72.90 o 
  -5  -3  10     1021.67     1087.67     67.71 o 
  -4  -3  10        4.48        5.10     12.76 o 
  -3  -3  10      712.63      636.05     47.29 o 
  -2  -3  10     3542.84     3737.77    123.57 o 
  -1  -3  10     5050.24     5464.18    124.44 o 
   0  -3  10     2800.68     2790.58     80.10 o 
   1  -3  10      890.97      835.70     40.33 o 
   2  -3  10      663.22      693.08     36.41 o 
   3  -3  10     1592.61     1690.46    108.89 o 
   4  -3  10     1801.30     1633.51    109.08 o 
   5  -3  10      744.54      763.17     79.64 o 
   6  -3  10      342.62      289.05     56.77 o 
   7  -3  10      856.89      758.07     86.20 o 
   8  -3  10      663.86      667.22     84.38 o 
   9  -3  10      371.18      339.44     68.34 o 
  -9  -2  10      369.52      363.04     50.30 o 
  -8  -2  10      297.63      398.67     49.30 o 
  -7  -2  10       31.54       30.34     18.68 o 
  -6  -2  10      204.10      201.93     34.26 o 
  -5  -2  10     1629.63     1607.27     83.38 o 
  -4  -2  10     2383.56     2420.47    100.60 o 
  -3  -2  10      515.65      472.12     41.92 o 
  -2  -2  10       47.38       82.65     20.32 o 
  -1  -2  10      306.20      265.09     23.83 o 
   0  -2  10     1595.46     1540.15     54.33 o 
   1  -2  10     4389.20     4560.64    107.76 o 
   2  -2  10      708.88      753.16     37.17 o 
   3  -2  10      123.21      126.74     18.15 o 
   4  -2  10      365.14      319.26     28.16 o 
   5  -2  10     1048.82     1148.27     91.31 o 
   6  -2  10     1424.95     1343.91     99.42 o 
   7  -2  10        4.41       12.94     25.88 o 
   8  -2  10      339.89      226.63     52.67 o 
   9  -2  10      627.00      614.73     81.47 o 
  -9  -1  10       91.47       67.80     28.16 o 
  -8  -1  10      616.61      628.58     59.87 o 
  -7  -1  10      877.50     1013.68     70.08 o 
  -6  -1  10      352.93      428.93     46.56 o 
  -5  -1  10      117.05       94.31     24.69 o 
  -4  -1  10      942.84      953.26     58.23 o 
  -3  -1  10     2711.90     2543.03     97.41 o 
  -2  -1  10     2827.21     2869.99    102.70 o 
   0  -1  10        0.43       -3.06      6.57 o 
   1  -1  10      507.52      459.80     28.61 o 
   2  -1  10     1732.19     2175.25    110.99 o 
   3  -1  10      701.65      771.49     36.64 o 
   4  -1  10      218.32      223.74     22.03 o 
   5  -1  10       93.73       86.52     19.14 o 
   6  -1  10     1083.56     1216.34     93.31 o 
   7  -1  10     1405.75     1416.54    104.43 o 
   8  -1  10      486.59      534.54     70.62 o 
   9  -1  10        2.22      -11.30     24.60 o 
  -9   0  10      554.60      556.50     60.05 o 
  -8   0  10       12.98        9.29     18.41 o 
  -7   0  10      388.26      445.69     48.66 o 
  -6   0  10     1124.17     1136.33     70.17 o 
  -5   0  10     1304.72     1352.75     72.81 o 
  -4   0  10      462.37      432.30     40.10 o 
  -3   0  10       83.56       57.86     18.04 o 
  -2   0  10     1265.39     1314.84     63.70 o 
  -1   0  10     5784.34     5494.81    117.20 o 
   0   0  10     1750.61     1687.14     54.54 o 
   1   0  10      122.18      126.95     16.79 o 
   2   0  10      508.91      415.80     32.90 o 
   3   0  10     2339.67     2055.09    438.08 o 
   4   0  10     1999.73     2109.97     64.72 o 
   5   0  10      750.98      752.15     67.34 o 
   6   0  10       17.09       10.22     10.42 o 
   7   0  10     1176.30     1179.61     92.13 o 
   8   0  10     1002.96      922.19     83.38 o 
   9   0  10      344.38      350.01     59.23 o 
  10   0  10       89.16       62.97     36.36 o 
  -9   1  10      471.62      444.96     53.67 o 
  -8   1  10     1204.23     1431.39     85.84 o 
  -7   1  10      688.88      639.33     54.68 o 
  -6   1  10      378.16      466.11     46.38 o 
  -5   1  10      686.74      637.33     48.48 o 
  -4   1  10     2706.33     2743.96    105.07 o 
  -3   1  10     2436.27     2426.12     94.31 o 
  -2   1  10      468.42      408.42     35.08 o 
  -1   1  10      682.79      562.98     29.11 o 
   0   1  10     3866.98     3915.49     91.05 o 
   1   1  10     3855.40     4102.64     94.74 o 
   2   1  10     1310.74     1337.86     47.17 o 
   3   1  10        4.61        5.41      8.10 o 
   5   1  10     1959.42     2002.97     63.78 o 
   6   1  10     1586.49     1664.22    145.21 o 
   7   1  10      374.35      388.94     41.14 o 
   8   1  10      169.75      123.02     38.91 o 
   9   1  10      612.16      577.37     71.81 o 
  10   1  10      266.85      260.53     55.40 o 
  -9   2  10       15.26        7.56     21.05 o 
  -8   2  10      118.18      127.12     33.35 o 
  -7   2  10     1455.78     1433.58     80.65 o 
  -6   2  10      560.29      578.01     48.66 o 
  -5   2  10       12.93       14.40     15.31 o 
  -4   2  10       12.88        4.47     11.03 o 
  -3   2  10     2674.90     2742.78    101.70 o 
  -2   2  10     3709.00     3657.58    119.19 o 
  -1   2  10     1740.22     1642.44     70.99 o 
   0   2  10       30.65       19.87     11.39 o 
   1   2  10     1635.21     1810.27     54.77 o 
   2   2  10     6768.16     6961.32    137.00 o 
   3   2  10     3332.66     3551.43     85.61 o 
   4   2  10      234.00      254.63     22.33 o 
   5   2  10       35.19       10.51      9.37 o 
   6   2  10      399.67      366.03     28.95 o 
   7   2  10      968.51     1030.30     47.82 o 
   8   2  10      438.26      425.91     33.68 o 
   9   2  10       27.67       -6.11     22.96 o 
  10   2  10      132.75      101.79     39.73 o 
  -9   3  10      502.42      471.48     52.31 o 
  -8   3  10       31.26       68.43     24.97 o 
  -7   3  10      273.54      225.43     56.59 o 
  -6   3  10     1165.67     1288.61     58.00 o 
  -5   3  10      331.20      279.27     41.42 o 
  -4   3  10     1036.67      950.46     45.68 o 
  -3   3  10      197.29      149.64     21.28 o 
  -2   3  10      653.76      621.17     34.75 o 
  -1   3  10     3726.05     3735.58    120.19 o 
   0   3  10     7265.70     7651.78    200.48 o 
   1   3  10     1909.57     1957.46     77.27 o 
   2   3  10      113.58       96.14     19.77 o 
   3   3  10     1859.69     1885.29     76.91 o 
   4   3  10     3364.06     3581.76     87.54 o 
   5   3  10      748.34      800.94     37.70 o 
   6   3  10      279.23      242.03     23.95 o 
   7   3  10       38.92       18.13     12.40 o 
   8   3  10      471.03      496.99     35.69 o 
   9   3  10      280.20      301.92     30.63 o 
  10   3  10      128.89      112.72     40.82 o 
  -9   4  10      580.10      582.57     46.16 o 
  -8   4  10      599.92      673.71     47.95 o 
  -7   4  10      668.10      615.02     63.61 o 
  -6   4  10      356.15      316.65     37.82 o 
  -5   4  10      781.06      777.73     64.97 o 
  -4   4  10      811.79      911.29     45.12 o 
  -3   4  10      565.07      571.99     35.05 o 
  -2   4  10     1094.52      988.92     44.52 o 
  -1   4  10        0.34        2.82      7.71 o 
   0   4  10     3424.38     3471.69     88.32 o 
   1   4  10     2904.33     3147.92    106.53 o 
   2   4  10     1942.56     1839.73     76.09 o 
   3   4  10      151.55      134.14     23.05 o 
   4   4  10        8.09        5.19     10.94 o 
   5   4  10     1202.51     1152.55     62.06 o 
   6   4  10     1088.18     1092.32     62.24 o 
   7   4  10      434.09      465.65     43.28 o 
   8   4  10       83.47       49.15     16.01 o 
   9   4  10       91.54       92.32     30.71 o 
  10   4  10      133.48      167.99     41.05 o 
  -9   5  10       74.25       61.05     42.19 o 
  -8   5  10      297.90      294.83     34.32 o 
  -7   5  10      638.60      670.44     44.99 o 
  -6   5  10     2659.27     2743.24     89.10 o 
  -5   5  10      495.83      465.80     35.84 o 
  -4   5  10       66.08       80.49     18.67 o 
  -3   5  10      383.82      374.55     68.98 o 
  -2   5  10     3512.58     3631.28     95.20 o 
  -1   5  10     2773.58     2588.85     76.66 o 
   0   5  10       56.48       39.81     12.89 o 
   1   5  10      184.51      164.96     19.83 o 
   2   5  10      878.25      820.99     38.26 o 
   3   5  10      923.32      910.70     53.58 o 
   4   5  10      308.09      269.64     31.80 o 
   5   5  10        4.52        5.65     12.03 o 
   6   5  10       54.53       46.20     19.59 o 
   7   5  10     1033.43      960.55     62.15 o 
   8   5  10      651.27      647.63     52.58 o 
   9   5  10      105.01       90.85     27.61 o 
  10   5  10        1.56      -15.49     18.41 o 
  -8   6  10      542.08      529.44     81.47 o 
  -7   6  10      109.89      112.96     23.71 o 
  -6   6  10      658.42      620.41     41.60 o 
  -5   6  10     2060.63     2268.20     77.96 o 
  -4   6  10     2251.44     2126.20     73.70 o 
  -3   6  10      798.06      730.96     41.78 o 
  -2   6  10      493.70      555.59     64.88 o 
  -1   6  10     1836.49     1885.60     64.04 o 
   0   6  10     1597.01     1613.11     57.97 o 
   1   6  10     1320.43     1264.20     49.55 o 
   2   6  10      285.13      310.67     33.31 o 
   3   6  10      497.62      578.83     54.13 o 
   4   6  10      787.56      849.29     53.95 o 
   5   6  10     2089.36     2178.16     93.77 o 
   6   6  10      428.61      448.88     44.56 o 
   7   6  10        0.29       -5.10     13.12 o 
   8   6  10       59.29       63.88     23.51 o 
   9   6  10      367.62      377.08     46.38 o 
  10   6  10      230.98      156.37     35.27 o 
  -8   7  10      703.32      597.78     87.57 o 
  -7   7  10      552.36      630.77     85.66 o 
  -6   7  10      515.39      506.82     40.22 o 
  -5   7  10      217.95      172.83     25.30 o 
  -4   7  10     2849.78     2920.12    115.18 o 
  -3   7  10     4483.69     4569.39    117.83 o 
  -2   7  10     1712.60     1734.62     63.71 o 
  -1   7  10      252.34      265.97     27.52 o 
   0   7  10      379.53      341.68     30.62 o 
   1   7  10     1842.28     1866.99     65.06 o 
   2   7  10     1865.62     1957.46     88.89 o 
   3   7  10      883.99      900.26     42.58 o 
   4   7  10      155.73      168.85     29.34 o 
   5   7  10      785.61      856.94     58.41 o 
   6   7  10      803.21      781.85     57.23 o 
   7   7  10      703.61      812.75     60.42 o 
   8   7  10       83.83      151.09     33.26 o 
   9   7  10       39.69        4.37     21.05 o 
  10   7  10      121.35       83.93     31.62 o 
  -7   8  10      429.25      414.62     81.28 o 
  -6   8  10      789.94      903.60    102.97 o 
  -5   8  10      749.79      768.85     46.17 o 
  -4   8  10       22.10       14.23     14.27 o 
  -3   8  10     1258.83     1272.19     80.14 o 
  -2   8  10     1854.39     1850.42     67.48 o 
  -1   8  10     1692.01     1802.04     67.66 o 
   0   8  10      324.58      281.99     27.65 o 
   1   8  10       91.94       70.52     26.61 o 
   2   8  10      698.57      736.96     41.28 o 
   3   8  10     4212.77     4594.84    113.75 o 
   4   8  10     2617.47     2591.14    106.71 o 
   5   8  10        6.55       14.12     15.76 o 
   6   8  10      311.96      256.97     37.91 o 
   7   8  10      222.35      232.00     38.45 o 
   8   8  10      794.76      801.63     64.52 o 
   9   8  10      476.18      552.13     59.05 o 
  -7   9  10        0.48       50.48     52.94 o 
  -6   9  10       82.46       77.91     48.30 o 
  -5   9  10     1100.56     1044.48    111.35 o 
  -4   9  10     1214.45     1186.52     56.00 o 
  -3   9  10      525.77      560.82     38.60 o 
  -2   9  10      159.00      110.59     22.02 o 
  -1   9  10       62.20       67.28     18.59 o 
   0   9  10      577.91      603.37     39.33 o 
   1   9  10      767.78      805.95     80.92 o 
   2   9  10      231.25      161.80     23.64 o 
   3   9  10       79.61       49.11     18.00 o 
   4   9  10      473.30      521.69     49.39 o 
   5   9  10      378.48      407.51     45.74 o 
   6   9  10      281.68      284.40     41.01 o 
   7   9  10       94.61       75.00     26.24 o 
   8   9  10       21.52       46.84     23.69 o 
   9   9  10      108.15      115.91     34.54 o 
  -6  10  10      346.01      322.22     80.10 o 
  -5  10  10       18.89      -34.26     42.28 o 
  -4  10  10      671.26      481.14     85.93 o 
  -3  10  10     1182.04     1041.83    112.90 o 
  -2  10  10      895.25      929.07     58.91 o 
  -1  10  10      646.71      702.65     53.81 o 
   0  10  10        3.48        6.08     14.14 o 
   1  10  10     1155.85     1224.04    112.22 o 
   2  10  10     1235.91     1280.13     58.37 o 
   3  10  10      277.45      325.15     69.48 o 
   4  10  10        0.53        8.02     13.58 o 
   5  10  10      322.62      268.55     39.82 o 
   6  10  10      518.28      597.96     57.59 o 
   7  10  10      619.01      599.79     60.78 o 
   8  10  10      270.44      373.52     51.67 o 
  -5  11  10      733.52      671.68    104.52 o 
  -4  11  10      258.12      220.16     72.26 o 
  -3  11  10       39.15      -35.45     45.29 o 
  -2  11  10      406.97      258.80     71.35 o 
  -1  11  10      738.32      822.58     49.75 o 
   0  11  10      706.33      813.71     48.43 o 
   1  11  10      107.85      102.96     24.53 o 
   2  11  10       93.49       63.86     20.75 o 
   3  11  10      345.99      327.78     42.28 o 
   4  11  10      320.23      299.16     40.28 o 
   5  11  10      186.94      204.85     37.82 o 
   6  11  10        5.30       10.57     19.77 o 
   7  11  10      104.36      146.71     38.27 o 
  -4  12  10      554.53      545.38     99.14 o 
  -3  12  10      714.67      747.59    109.71 o 
  -2  12  10       35.62       46.75     54.31 o 
  -1  12  10      397.77      322.86     78.46 o 
   0  12  10      669.56      671.74     47.07 o 
   1  12  10      317.56      328.72     35.84 o 
   2  12  10       13.96       29.41     17.47 o 
   3  12  10        8.38       21.32     18.68 o 
   4  12  10      181.86      182.16     36.36 o 
   5  12  10      687.94      746.22     63.15 o 
   6  12  10      255.59      265.08     45.47 o 
  -3  13  10      336.97      393.21     94.22 o 
  -2  13  10      529.14      649.36    109.08 o 
  -1  13  10      457.72      354.11     91.58 o 
   0  13  10        0.77       46.84     60.69 o 
   1  13  10      351.57      308.07     36.25 o 
   2  13  10      374.27      484.46    107.85 o 
   3  13  10      180.41      215.97     38.82 o 
   4  13  10      100.97       91.76     29.71 o 
   5  13  10        0.55      -12.30     18.77 o 
   0  14  10      323.29      362.86     91.76 o 
   1  14  10      139.98       80.74     72.08 o 
   2  14  10       19.16        5.29     21.69 o 
  -3  -8  11      226.46      235.10     65.34 o 
  -2  -8  11      284.54      319.94     71.99 o 
  -1  -8  11      108.87       80.65     46.93 o 
   0  -8  11       57.20       81.92     47.29 o 
   1  -8  11      656.30      741.94    102.88 o 
   2  -8  11      520.39      615.37     97.41 o 
   3  -8  11      430.92      271.92     75.54 o 
  -5  -7  11      336.66      353.29     46.11 o 
  -4  -7  11      260.32      259.89     40.37 o 
  -3  -7  11       30.41       15.98     15.63 o 
  -2  -7  11      184.44      142.25     53.49 o 
  -1  -7  11      472.59      581.93     86.30 o 
   0  -7  11      364.50      412.52     76.45 o 
   1  -7  11        8.91       30.98     33.35 o 
   2  -7  11      130.82      126.39     54.68 o 
   3  -7  11      437.75      465.47     82.47 o 
   4  -7  11      711.04      785.23    100.06 o 
  -6  -6  11       59.91       16.86     18.86 o 
  -5  -6  11      314.22      300.08     42.28 o 
  -4  -6  11      629.72      780.85     60.87 o 
  -3  -6  11      497.50      604.03     43.12 o 
  -2  -6  11       32.38       35.40     27.29 o 
  -1  -6  11      281.33      312.35     31.74 o 
   0  -6  11     1031.03     1193.19    108.62 o 
   1  -6  11      849.53     1015.68    104.79 o 
   2  -6  11      224.71      168.67     54.95 o 
   3  -6  11       46.04       30.34     36.09 o 
   4  -6  11      348.80      356.39     70.62 o 
   5  -6  11     1161.18      982.24    105.34 o 
   6  -6  11      751.60      593.22     88.03 o 
  -7  -5  11      276.60      315.11     46.20 o 
  -6  -5  11      300.25      303.08     43.56 o 
  -5  -5  11       48.05       31.53     20.78 o 
  -4  -5  11      178.89      158.56     32.17 o 
  -3  -5  11      625.99      704.76     53.49 o 
  -2  -5  11      834.78      913.60     49.21 o 
  -1  -5  11       30.89       32.27     15.03 o 
   0  -5  11        0.83        6.31     11.91 o 
   1  -5  11      606.36      611.63     79.28 o 
   2  -5  11     1481.26     1453.36    116.64 o 
   3  -5  11      820.25      874.07     93.22 o 
   4  -5  11      613.34      546.93     78.64 o 
   5  -5  11       18.53       22.05     33.99 o 
   6  -5  11      466.45      420.00     75.36 o 
   7  -5  11      581.03      551.67     82.92 o 
  -7  -4  11      139.40      232.55     40.37 o 
  -6  -4  11      432.64      480.50     52.31 o 
  -5  -4  11     1174.81     1143.71     73.63 o 
  -4  -4  11      675.05      719.80     56.22 o 
  -3  -4  11       13.63        9.39     15.04 o 
  -2  -4  11      975.46     1059.90     50.78 o 
  -1  -4  11     1814.95     1948.90     93.45 o 
   0  -4  11     1183.10     1151.95     51.60 o 
   1  -4  11      482.52      417.60     31.81 o 
   2  -4  11      295.76      294.61     57.68 o 
   3  -4  11     1923.03     1979.88    129.22 o 
   4  -4  11     1808.30     1989.54    130.22 o 
   5  -4  11     1096.91      968.75     95.68 o 
   6  -4  11       13.45       -2.82     32.53 o 
   7  -4  11       59.30       37.82     35.54 o 
  -8  -3  11      306.18      354.93     49.66 o 
  -7  -3  11       83.33      103.97     29.62 o 
  -6  -3  11       47.38       19.96     18.13 o 
  -5  -3  11      269.26      307.73     41.37 o 
  -4  -3  11      810.03      842.45     58.78 o 
  -3  -3  11      897.59      922.37     58.87 o 
  -2  -3  11      662.65      620.36     38.13 o 
  -1  -3  11       41.07       35.39     21.28 o 
   0  -3  11     1462.83     1603.30     59.55 o 
   1  -3  11     3492.39     3881.26    101.93 o 
   2  -3  11     1708.02     1867.79     64.37 o 
   3  -3  11        1.05      -20.23     21.78 o 
   4  -3  11      918.66      817.67     83.29 o 
   5  -3  11     1124.35     1079.29     94.41 o 
   6  -3  11      452.55      440.77     67.61 o 
   7  -3  11      118.74      104.61     40.10 o 
   8  -3  11       25.33       23.97     32.08 o 
  -8  -2  11       37.40       71.62     27.16 o 
  -7  -2  11      624.08      536.36     56.32 o 
  -6  -2  11      352.87      354.75     44.10 o 
  -5  -2  11       97.09      119.47     28.25 o 
  -4  -2  11       53.15       24.69     16.77 o 
  -3  -2  11      296.59      350.19     37.45 o 
  -2  -2  11      600.75      569.32     35.78 o 
  -1  -2  11     1756.47     1763.67     62.65 o 
   0  -2  11      885.71      793.56     40.42 o 
   1  -2  11       40.74       36.62     12.88 o 
   2  -2  11     2282.00     2378.76     72.81 o 
   3  -2  11     1724.53     1779.32    144.21 o 
   4  -2  11       16.08       52.21     31.53 o 
   5  -2  11        4.22       -5.47     22.05 o 
   6  -2  11      473.46      395.67     62.42 o 
   7  -2  11      990.33      934.22     91.85 o 
   8  -2  11      522.19      404.23     67.71 o 
  -8  -1  11      336.41      360.49     49.03 o 
  -7  -1  11        1.31        6.38     17.59 o 
  -6  -1  11      274.82      315.20     41.55 o 
  -5  -1  11     1099.38     1023.52     65.88 o 
  -4  -1  11     1597.40     1601.80     79.55 o 
  -3  -1  11      230.61      234.74     31.71 o 
  -2  -1  11       39.20       18.26     16.27 o 
   1  -1  11     2551.68     2367.23    377.39 o 
   2  -1  11       72.12       96.28     34.04 o 
   3  -1  11      427.86      481.07     31.35 o 
   4  -1  11      728.76      660.54     37.12 o 
   5  -1  11      498.37      519.96     63.24 o 
   6  -1  11      166.79      137.23     42.37 o 
   7  -1  11       19.75       14.22     27.34 o 
   8  -1  11      635.17      454.53     68.98 o 
   9  -1  11      766.86      810.56     88.85 o 
  -8   0  11      377.00      401.04     50.94 o 
  -7   0  11      668.80      635.42     58.87 o 
  -6   0  11        0.79        0.00     11.12 o 
  -5   0  11      290.34      230.18     33.99 o 
  -4   0  11     1605.20     1602.16     79.64 o 
  -3   0  11     3402.78     3107.09    114.45 o 
  -2   0  11     2497.85     2387.09     81.28 o 
  -1   0  11       12.18       -3.55      7.36 o 
   0   0  11      878.53      976.51     42.66 o 
   1   0  11     1923.41     1827.53    131.95 o 
   2   0  11     1749.97     1664.66     56.68 o 
   3   0  11      276.07      273.65     29.62 o 
   4   0  11      102.97       90.21     24.97 o 
   5   0  11      785.89      790.00     40.66 o 
   6   0  11     1360.87     1474.41    101.15 o 
   7   0  11      359.76      301.81     55.68 o 
   8   0  11      102.88       85.29     37.82 o 
   9   0  11       46.14       62.51     34.45 o 
  -8   1  11       29.80       23.78     19.41 o 
  -7   1  11      383.88      353.84     44.47 o 
  -6   1  11     1066.10      951.35     64.88 o 
  -5   1  11      130.80      194.55     31.80 o 
  -4   1  11      160.59      141.70     27.06 o 
  -3   1  11     1705.97     1623.58     77.09 o 
  -2   1  11     3886.35     4043.41    132.22 o 
  -1   1  11     4301.49     4354.51    136.23 o 
   0   1  11      299.26      329.69     33.26 o 
   1   1  11      357.25      341.14     26.08 o 
   2   1  11      575.09      592.16     32.62 o 
   3   1  11     2085.72     2135.70     65.07 o 
   4   1  11      504.83      482.16     61.87 o 
   5   1  11       41.00       23.89     15.35 o 
   6   1  11      191.53      169.61     22.30 o 
   7   1  11     1118.01     1148.39     52.48 o 
   8   1  11      541.94      680.61     73.90 o 
   9   1  11      114.32      129.49     43.74 o 
  -8   2  11      367.27      424.64     50.94 o 
  -7   2  11      434.21      327.14     43.10 o 
  -6   2  11      198.52      151.18     30.44 o 
  -5   2  11     1995.93     1925.20     91.31 o 
  -4   2  11     2990.53     2805.65    109.53 o 
  -3   2  11      779.10      785.41     53.13 o 
  -2   2  11      165.89      120.74     23.24 o 
  -1   2  11     1236.61     1193.10     62.88 o 
   0   2  11     3214.76     2965.39    104.16 o 
   1   2  11     3434.23     3416.19    114.00 o 
   2   2  11      144.47      126.39     22.60 o 
   3   2  11      129.59      145.34     23.87 o 
   4   2  11     1199.73     1162.45     46.92 o 
   5   2  11     1323.21     1367.11     53.21 o 
   7   2  11        0.15        6.01     11.30 o 
   8   2  11      257.35      260.38     29.98 o 
   9   2  11      553.94      575.82     69.44 o 
  -8   3  11      354.39      359.67     48.11 o 
  -7   3  11      956.73     1027.98     70.53 o 
  -6   3  11      857.38      962.37     65.06 o 
  -5   3  11       36.01       43.19     20.32 o 
  -4   3  11     1001.80     1027.16     62.88 o 
  -3   3  11     4388.50     4415.38    142.79 o 
  -2   3  11     2348.23     2230.20     90.94 o 
  -1   3  11       92.62       74.63     19.59 o 
   0   3  11      148.73      120.65     23.60 o 
   1   3  11     2079.27     2133.06     84.93 o 
   2   3  11     3078.44     3142.82    108.35 o 
   3   3  11     1800.66     1825.87     78.00 o 
   4   3  11      131.98      139.51     24.69 o 
   5   3  11      532.51      416.62     39.09 o 
   6   3  11      727.46      820.76     53.76 o 
   7   3  11      648.18      629.77     49.85 o 
   8   3  11      182.10      234.47     35.36 o 
   9   3  11       72.60       47.03     17.72 o 
  10   3  11      186.67      152.09     42.92 o 
  -8   4  11       43.45       69.85     22.86 o 
  -7   4  11      527.84      511.06     48.43 o 
  -6   4  11     1290.54     1537.89     99.14 o 
  -5   4  11     1484.57     1544.89     63.91 o 
  -4   4  11      772.04      693.62     41.11 o 
  -3   4  11      191.96      157.51     22.67 o 
  -2   4  11     4179.34     4164.64    106.29 o 
  -1   4  11     3315.91     3502.01     93.71 o 
   0   4  11     2466.60     2546.67     96.14 o 
   1   4  11      720.68      671.32     45.84 o 
   2   4  11      762.33      740.30     48.21 o 
   3   4  11      813.30      804.45     50.76 o 
   4   4  11     2278.27     2382.10     95.32 o 
   5   4  11      455.69      468.75     42.01 o 
   6   4  11       95.48       54.04     19.77 o 
   7   4  11      445.49      468.47     45.65 o 
   8   4  11      592.42      547.30     50.48 o 
   9   4  11      360.48      322.04     43.01 o 
  -8   5  11      379.35      433.23     41.62 o 
  -7   5  11       62.08       44.77     19.11 o 
  -6   5  11       89.34       99.87     22.14 o 
  -5   5  11      936.88      928.24     49.51 o 
  -4   5  11      551.30      630.16     61.56 o 
  -3   5  11      184.78      192.91     24.87 o 
  -2   5  11        4.98       24.53     16.40 o 
  -1   5  11     2822.14     2737.84     81.73 o 
   0   5  11     2836.38     2993.27     84.10 o 
   1   5  11     1414.32     1432.08     53.93 o 
   2   5  11     1798.62     1835.17     80.28 o 
   3   5  11        2.16      -12.99      8.66 o 
   4   5  11     1264.72     1291.43     68.89 o 
   5   5  11      983.44     1107.44     64.24 o 
   6   5  11     1383.23     1404.06     75.63 o 
   7   5  11        1.69        3.55     15.67 o 
   8   5  11      214.65      207.58     35.99 o 
   9   5  11      362.70      333.79     44.20 o 
  -8   6  11      536.62      480.59     78.64 o 
  -7   6  11      893.32      973.07     89.48 o 
  -6   6  11      864.96      851.94     50.92 o 
  -5   6  11      143.76      156.19     25.70 o 
  -4   6  11      723.08      773.08     44.73 o 
  -3   6  11      965.38     1029.01     53.08 o 
  -2   6  11     1837.69     1825.51    112.72 o 
  -1   6  11      248.16      301.21     27.98 o 
   0   6  11     1347.44     1332.42     53.82 o 
   1   6  11      628.80      600.98     36.09 o 
   2   6  11      756.90      754.72     64.47 o 
   3   6  11     2291.11     2546.22    101.88 o 
   4   6  11      959.85      962.19     59.69 o 
   5   6  11      302.40      267.54     35.72 o 
   6   6  11      582.23      581.74     49.85 o 
   7   6  11      588.74      640.34     52.85 o 
   8   6  11      159.33      118.74     31.26 o 
   9   6  11        4.38       17.86     20.96 o 
  -7   7  11      119.09      181.43     61.78 o 
  -6   7  11      633.91      795.72     49.46 o 
  -5   7  11      802.62      810.86     48.32 o 
  -4   7  11      185.47      187.75     26.53 o 
  -3   7  11      347.36      313.53     31.46 o 
  -2   7  11     2185.27     2186.43     99.92 o 
  -1   7  11     2731.48     2878.14     86.23 o 
   0   7  11      802.47      781.07     42.60 o 
   1   7  11       11.08       18.54     18.59 o 
   2   7  11      481.72      475.92     34.04 o 
   3   7  11     1606.01     1669.89     61.57 o 
   4   7  11     1760.37     1840.73     87.94 o 
   5   7  11      547.00      551.67     49.94 o 
   6   7  11        7.86       17.40     17.95 o 
   7   7  11      295.81      314.47     43.01 o 
   8   7  11      222.99      256.97     41.10 o 
   9   7  11      302.01      244.03     41.83 o 
  -7   8  11      126.12      150.90     59.69 o 
  -6   8  11       22.93       14.31     40.92 o 
  -5   8  11      182.86      155.25     65.02 o 
  -4   8  11     1270.75     1356.42     60.96 o 
  -3   8  11      694.64      683.01     43.18 o 
  -2   8  11       92.37       98.86     20.89 o 
  -1   8  11       14.73       30.77     15.56 o 
   0   8  11     1161.67     1073.58     56.73 o 
   1   8  11     1913.69     1951.70     69.67 o 
   2   8  11      501.67      519.78     67.61 o 
   3   8  11      223.40      192.03     24.60 o 
   4   8  11      108.77      113.18     28.61 o 
   5   8  11      741.73      881.91     62.69 o 
   6   8  11      101.04      103.24     29.07 o 
   7   8  11       70.57       52.67     23.42 o 
   8   8  11        4.79       18.23     19.50 o 
   9   8  11       85.02       49.21     26.15 o 
  -6   9  11      792.14      676.42     99.33 o 
  -5   9  11      182.17       65.43     47.75 o 
  -4   9  11       57.91       69.20     21.06 o 
  -3   9  11      753.43      722.39     45.36 o 
  -2   9  11     1935.35     2011.89     78.55 o 
  -1   9  11     1666.87     1672.43     67.42 o 
   0   9  11      257.76      249.87     29.18 o 
   1   9  11      142.26      162.30     25.40 o 
   2   9  11     1778.96     1910.31     70.41 o 
   3   9  11     1217.61     1203.74    100.15 o 
   4   9  11      304.12      258.98     37.91 o 
   5   9  11        1.32       -7.65     14.85 o 
   6   9  11      104.28      117.73     31.35 o 
   7   9  11      457.78      418.08     51.39 o 
   8   9  11      277.77      240.21     42.46 o 
  -5  10  11      909.62      981.78    115.82 o 
  -4  10  11      584.56      777.21    103.70 o 
  -3  10  11       43.27       53.90     29.66 o 
  -2  10  11       73.79      132.41     24.77 o 
  -1  10  11     1316.80     1377.38    113.41 o 
   0  10  11     2680.21     2985.46     95.38 o 
   1  10  11      619.92      571.01     67.30 o 
   2  10  11        4.92       11.71     28.25 o 
   3  10  11      272.61      306.36     39.82 o 
   4  10  11      380.22      419.90     47.66 o 
   5  10  11      365.28      329.05     44.92 o 
   6  10  11      251.35      204.85     38.82 o 
   7  10  11        1.88       11.57     22.14 o 
   8  10  11      252.66      278.75     47.02 o 
  -4  11  11      922.86      833.16    112.08 o 
  -3  11  11      391.04      503.28     90.85 o 
  -2  11  11       76.98      115.81     38.77 o 
  -1  11  11       48.51        6.29     27.57 o 
   0  11  11      308.22      387.05     37.59 o 
   1  11  11     1045.08     1166.56     58.98 o 
   2  11  11      215.11      239.02     31.05 o 
   3  11  11       18.20        8.20     19.05 o 
   4  11  11       16.19       -4.19     17.31 o 
   5  11  11      472.22      477.68     53.31 o 
   6  11  11      473.00      401.86     51.49 o 
   7  11  11      223.96      208.31     41.83 o 
  -3  12  11      155.76      146.26     72.44 o 
  -2  12  11      505.29      620.93    100.42 o 
  -1  12  11      400.07      397.85     86.11 o 
   0  12  11      122.61       95.87     34.40 o 
   1  12  11       58.62       80.94     24.49 o 
   2  12  11      134.20      116.48     25.81 o 
   3  12  11      296.07      297.98     43.47 o 
   4  12  11      274.26      253.60     41.19 o 
   5  12  11       10.46       19.50     22.42 o 
   6  12  11       89.89       74.18     32.99 o 
  -1  13  11      425.06      672.50    107.98 o 
   0  13  11      207.60      141.61     68.62 o 
   1  13  11      208.42      274.72     40.05 o 
   2  13  11       32.06       16.88     25.70 o 
   3  13  11      141.38      213.05     39.82 o 
   4  13  11      289.33      365.69     50.12 o 
  -3  -7  12      310.19      347.34     76.91 o 
  -2  -7  12       34.09       56.68     42.01 o 
  -1  -7  12      104.28       92.77     48.11 o 
   0  -7  12      561.63      544.11     87.57 o 
   1  -7  12      929.69     1097.69    119.83 o 
   2  -7  12      437.94      603.61     93.40 o 
   3  -7  12      173.58      101.60     54.77 o 
  -5  -6  12      104.03       61.51     25.06 o 
  -4  -6  12        0.16       32.35     19.68 o 
  -3  -6  12      109.35      129.98     25.63 o 
  -2  -6  12      552.08      597.81     44.21 o 
  -1  -6  12      350.55      348.74     68.89 o 
   0  -6  12       43.39       10.75     35.27 o 
   1  -6  12       93.19       71.44     42.37 o 
   2  -6  12      437.49      530.62     83.56 o 
   3  -6  12      382.97      379.90     74.81 o 
   4  -6  12      440.33      470.39     80.01 o 
  -6  -5  12      180.30      250.32     43.28 o 
  -5  -5  12      462.81      425.01     49.85 o 
  -4  -5  12      284.61      324.31     43.28 o 
  -3  -5  12       17.93        7.62     13.90 o 
  -2  -5  12      134.71       93.36     28.66 o 
  -1  -5  12      461.85      460.10     75.54 o 
   0  -5  12      599.43      725.81     88.03 o 
   1  -5  12      507.45      563.06     82.74 o 
   2  -5  12       44.30       40.37     33.81 o 
   3  -5  12      154.02      220.71     56.77 o 
   4  -5  12      774.59      734.92     89.21 o 
   5  -5  12      845.48      832.70     98.23 o 
  -6  -4  12      284.83      241.12     41.64 o 
  -5  -4  12        1.89        4.47     15.49 o 
  -4  -4  12      756.00      831.52     61.60 o 
  -3  -4  12      691.14      845.10     49.04 o 
  -2  -4  12      229.46      238.84     60.64 o 
  -1  -4  12       29.07       21.87     20.87 o 
   0  -4  12      203.75      171.85     23.73 o 
   1  -4  12      465.87      576.09     77.64 o 
   2  -4  12     1539.79     1751.06    124.29 o 
   3  -4  12      288.23      226.08     55.04 o 
   4  -4  12        9.29       18.77     32.17 o 
   5  -4  12      199.67      140.06     51.49 o 
   6  -4  12      468.12      376.80     71.35 o 
  -7  -3  12      440.45      452.89     54.68 o 
  -6  -3  12      755.92      722.17     61.42 o 
  -5  -3  12     1082.79      972.67     68.62 o 
  -4  -3  12      257.08      211.41     34.54 o 
  -3  -3  12      213.07      268.21     30.12 o 
  -2  -3  12      452.15      478.98     43.28 o 
  -1  -3  12      520.18      540.36     38.51 o 
   0  -3  12      181.18      147.35     23.51 o 
   1  -3  12       53.11       74.66     18.12 o 
   2  -3  12      971.84     1025.46     48.85 o 
   3  -3  12     1706.07     1830.16    121.74 o 
   4  -3  12      697.40      676.42     79.01 o 
   5  -3  12      181.74      112.63     44.10 o 
   6  -3  12        5.93       -2.46     28.34 o 
   7  -3  12      185.67      217.97     55.40 o 
  -7  -2  12       34.87       50.03     23.51 o 
  -6  -2  12      318.48      320.30     43.65 o 
  -5  -2  12      762.34      680.16     56.04 o 
  -4  -2  12     1090.69     1074.82     68.16 o 
  -3  -2  12      921.36      919.82     60.87 o 
  -2  -2  12       44.22       44.68     15.75 o 
  -1  -2  12      206.88      217.66     25.52 o 
   0  -2  12     1924.22     1945.36    106.30 o 
   1  -2  12     2160.98     2342.47     75.51 o 
   2  -2  12      411.39      229.03     83.15 o 
   3  -2  12      107.62      124.90     20.81 o 
   4  -2  12      437.71      411.70     61.42 o 
   5  -2  12     1297.28     1348.38    105.34 o 
   6  -2  12      520.56      503.92     70.53 o 
   7  -2  12       51.65        4.10     28.61 o 
   8  -2  12       78.30       73.17     40.37 o 
  -7  -1  12      708.38      744.13     64.15 o 
  -6  -1  12      381.16      425.46     48.48 o 
  -5  -1  12       18.95       20.96     16.04 o 
  -4  -1  12      458.39      461.09     46.02 o 
  -3  -1  12      888.70      926.47     60.14 o 
  -2  -1  12      790.08      760.72     41.80 o 
  -1  -1  12      429.53      400.16     97.60 o 
   0  -1  12      391.15      426.74     39.37 o 
   2  -1  12     3676.98     3713.55     97.67 o 
   3  -1  12     1983.05     2090.05    101.74 o 
   4  -1  12      101.75      123.20     20.16 o 
   5  -1  12       29.82       19.05     28.52 o 
   6  -1  12     1044.19     1133.32     94.68 o 
   7  -1  12     1628.39     1621.30    117.28 o 
   8  -1  12      165.99      121.56     46.84 o 
  -8   0  12        3.43        2.73     20.05 o 
  -7   0  12      281.36      286.59     42.83 o 
  -6   0  12      414.71      317.48     42.28 o 
  -5   0  12      301.99      272.10     38.36 o 
  -4   0  12      118.10      124.57     27.43 o 
  -3   0  12      167.93      152.82     28.16 o 
  -2   0  12     1354.33     1291.06     69.35 o 
  -1   0  12      550.03      516.95     41.92 o 
   0   0  12      217.95      217.70     29.80 o 
   1   0  12      139.17      121.82     19.23 o 
   2   0  12      506.99      541.56     51.53 o 
   3   0  12     1956.13     2031.09     83.74 o 
   4   0  12     1973.95     1873.70    167.08 o 
   5   0  12      952.21      936.91     46.23 o 
   6   0  12        1.23       -3.74     25.61 o 
   7   0  12      621.67      638.97     75.00 o 
   8   0  12     1137.69     1192.83     99.78 o 
  -8   1  12      518.63      412.98     51.12 o 
  -7   1  12       93.75       73.26     26.15 o 
  -6   1  12      114.58      122.84     30.25 o 
  -5   1  12      472.41      438.13     46.38 o 
  -4   1  12     1074.48      983.51     63.24 o 
  -3   1  12     2313.62     2306.47     99.42 o 
  -2   1  12      580.03      551.40     44.20 o 
  -1   1  12      245.45      226.72     30.62 o 
   0   1  12      892.42      848.19     52.21 o 
   1   1  12      312.30      332.88     34.99 o 
   2   1  12     1003.25      945.97     55.04 o 
   3   1  12      333.21      447.52     38.64 o 
   4   1  12      165.15      185.99     28.43 o 
   6   1  12     1165.94     1363.49     60.87 o 
   7   1  12      157.72      135.41     40.19 o 
   8   1  12       97.98       50.57     32.53 o 
   9   1  12      332.77      337.89     62.06 o 
  -8   2  12      422.61      366.51     49.21 o 
  -7   2  12      696.20      868.88     66.98 o 
  -6   2  12       58.16       59.50     24.24 o 
  -5   2  12       88.32       86.66     25.97 o 
  -4   2  12      288.98      250.59     35.45 o 
  -3   2  12     2607.16     2627.50    105.98 o 
  -2   2  12     3169.62     3141.81    115.73 o 
  -1   2  12      686.79      753.33     51.49 o 
   0   2  12      395.46      430.20     39.55 o 
   1   2  12     1487.47     1515.78     71.44 o 
   2   2  12     1361.78     1333.07     66.89 o 
   3   2  12     1660.16     1696.66     76.64 o 
   4   2  12      657.87      565.25     43.92 o 
   5   2  12       33.67       40.46     17.86 o 
   6   2  12      859.63      772.92     53.58 o 
   7   2  12      824.16      893.57     59.78 o 
  -8   3  12       43.56       37.36     25.61 o 
  -7   3  12       26.06       31.62     20.96 o 
  -6   3  12      771.25      771.19     60.60 o 
  -5   3  12     1400.83     1429.48     80.83 o 
  -4   3  12      197.67      218.24     33.72 o 
  -3   3  12       93.98       61.69     20.14 o 
  -2   3  12      810.27      810.19     55.22 o 
  -1   3  12     3101.62     2903.70    108.07 o 
   0   3  12     2167.59     2229.10     92.04 o 
   1   3  12     1406.28     1307.55     66.89 o 
   2   3  12       22.52       20.50     13.12 o 
   3   3  12     1558.10     1418.27     70.26 o 
   4   3  12     1467.61     1600.89     77.09 o 
   5   3  12      665.53      759.89     52.49 o 
   6   3  12        3.23       13.12     13.85 o 
   7   3  12      221.47      268.45     36.91 o 
   8   3  12      569.69      641.89     53.67 o 
  -8   4  12      451.61      472.76     54.86 o 
  -7   4  12      161.01      205.85     38.64 o 
  -6   4  12      116.02      118.83     29.89 o 
  -5   4  12      330.72      338.36     37.50 o 
  -4   4  12      526.50      577.19     48.21 o 
  -3   4  12      849.72      843.18     57.50 o 
  -2   4  12     2218.23     2120.57     92.04 o 
  -1   4  12       41.10       44.47     16.58 o 
   0   4  12     1267.81     1293.98     67.52 o 
   1   4  12     1956.03     1976.96     85.48 o 
   2   4  12      566.14      602.25     45.47 o 
   3   4  12      127.52      136.87     26.15 o 
   4   4  12      940.57      954.81     59.78 o 
   5   4  12     1064.85      986.34     60.96 o 
   6   4  12      661.29      678.61     52.21 o 
   7   4  12      228.37      191.45     33.44 o 
   8   4  12        0.77        9.20     18.86 o 
   9   4  12      244.06      230.55     38.09 o 
  -7   5  12      572.01      553.46     44.58 o 
  -6   5  12      617.09      701.85     47.25 o 
  -5   5  12      269.80      276.17     32.13 o 
  -4   5  12        1.06       13.51     13.86 o 
  -3   5  12       55.53       79.01     19.10 o 
  -2   5  12     2385.16     2502.58     80.79 o 
  -1   5  12     3507.84     3409.95     96.03 o 
   0   5  12      795.46      785.50     52.76 o 
   1   5  12        6.70        2.37     11.39 o 
   2   5  12     1509.40     1554.96     75.27 o 
   3   5  12     1190.88     1166.40     65.61 o 
   4   5  12      139.22      155.82     28.43 o 
   5   5  12        4.79        8.02     13.21 o 
   6   5  12      803.90      841.18     59.60 o 
   7   5  12      729.81      781.22     59.69 o 
   8   5  12      292.44      230.91     38.91 o 
   9   5  12       43.38       51.85     25.61 o 
  -7   6  12        2.30        1.44     16.02 o 
  -6   6  12      153.09      156.13     33.85 o 
  -5   6  12      709.25      779.45     49.27 o 
  -4   6  12     1004.38     1112.26    140.15 o 
  -3   6  12        1.29       -0.40     13.26 o 
  -2   6  12       68.47       67.48     18.93 o 
  -1   6  12      916.63      931.29     47.08 o 
   0   6  12     3597.05     3520.73     97.32 o 
   1   6  12     1504.32     1425.07    104.06 o 
   2   6  12        7.60       17.86     14.85 o 
   3   6  12      130.11      123.02     26.79 o 
   4   6  12     1362.32     1391.66     75.18 o 
   5   6  12     1058.63     1103.16     68.43 o 
   6   6  12      303.71      327.50     41.64 o 
   7   6  12       24.40        2.46     16.77 o 
   8   6  12      198.84      170.22     35.63 o 
   9   6  12      369.44      358.67     48.48 o 
  -7   7  12      772.12      649.36     88.94 o 
  -6   7  12      158.49      133.18     26.80 o 
  -5   7  12       51.91       15.32     23.24 o 
  -4   7  12     1281.49     1324.03     61.58 o 
  -3   7  12     1298.49     1386.02     62.03 o 
  -2   7  12      360.34      337.19     39.50 o 
  -1   7  12        7.34       10.08     13.27 o 
   0   7  12      605.68      638.63     74.22 o 
   1   7  12     1486.58     1492.78     59.88 o 
   2   7  12     1734.32     1684.91     63.75 o 
   3   7  12      631.99      723.62     53.58 o 
   4   7  12       86.39       70.90     23.69 o 
   5   7  12      413.09      365.14     42.92 o 
   6   7  12      300.17      367.69     45.65 o 
   7   7  12      264.25      324.95     44.56 o 
   8   7  12       56.41       33.81     23.87 o 
  -6   8  12      856.60      925.56    105.61 o 
  -5   8  12      850.48      919.45     54.43 o 
  -4   8  12        1.55        3.23     18.04 o 
  -3   8  12      936.45      935.66     51.44 o 
  -2   8  12     1374.17     1406.13     76.55 o 
  -1   8  12     1866.92     1956.22     80.14 o 
   0   8  12      364.09      374.52     33.83 o 
   1   8  12        2.12        6.55     12.94 o 
   2   8  12      898.19      914.95     75.13 o 
   3   8  12     2503.84     2588.38     82.53 o 
   4   8  12      902.26      886.37     62.88 o 
   5   8  12       37.51       34.99     20.96 o 
   6   8  12       11.21        6.11     17.86 o 
   7   8  12      182.09      149.45     36.45 o 
   8   8  12      371.11      401.86     51.12 o 
  -5   9  12      848.22      802.99    101.06 o 
  -4   9  12     1061.69     1127.27     59.29 o 
  -3   9  12       85.52      123.31     43.33 o 
  -2   9  12      231.43      233.95     30.11 o 
  -1   9  12     1317.41     1326.33     61.04 o 
   0   9  12     2272.56     2446.72     84.04 o 
   1   9  12     2229.56     2217.89     90.03 o 
   2   9  12      249.03      228.67     39.64 o 
   3   9  12      119.77      123.20     28.70 o 
   4   9  12      661.62      706.04     57.77 o 
   5   9  12      370.21      402.77     48.66 o 
   6   9  12       36.72       50.85     25.06 o 
   7   9  12        8.21        8.84     18.59 o 
  -5  10  12        9.32      -35.08     44.74 o 
  -4  10  12      213.55      222.71     70.26 o 
  -3  10  12      415.96      476.66     42.97 o 
  -2  10  12      183.70      161.88     40.69 o 
  -1  10  12       77.72       23.06     21.87 o 
   0  10  12      445.15      430.81     39.84 o 
   1  10  12     1623.47     1376.08    209.50 o 
   2  10  12     1278.82     1442.81     64.14 o 
   3  10  12      294.80      303.45     42.56 o 
   4  10  12        6.91       15.76     18.59 o 
   5  10  12      241.68      192.27     38.18 o 
   6  10  12      400.37      477.77     54.86 o 
   7  10  12      101.25       91.13     34.17 o 
  -4  11  12      155.35      104.79     64.33 o 
  -3  11  12        1.52       13.85     49.03 o 
  -2  11  12      325.91      367.68     38.09 o 
  -1  11  12      490.83      534.41     44.63 o 
   0  11  12      646.87      611.52     47.33 o 
   1  11  12       72.54       71.26     23.09 o 
   2  11  12      111.06       90.17     25.08 o 
   3  11  12       72.06       75.18     25.97 o 
   4  11  12      268.95      299.71     45.47 o 
   5  11  12      172.44      206.49     40.46 o 
   6  11  12        7.12       14.12     22.23 o 
  -2  12  12        5.04       12.03     53.67 o 
  -1  12  12      169.75      196.39     33.44 o 
   0  12  12      886.58      887.65     55.14 o 
   1  12  12      760.18      793.09     52.97 o 
   2  12  12      283.04      250.13     50.12 o 
   3  12  12        2.73       -1.55     19.32 o 
   4  12  12       83.74       32.62     24.60 o 
   5  12  12      311.73      286.68     47.20 o 
   1  13  12      193.92      221.20     36.40 o 
   2  13  12      348.07      497.91     57.14 o 
  -2  -6  13        4.94       12.06     15.85 o 
  -1  -6  13      349.90      216.15     62.97 o 
   0  -6  13      748.78      863.50    103.97 o 
   1  -6  13      988.51     1132.59    118.92 o 
   2  -6  13      134.54       70.26     48.57 o 
  -4  -5  13      191.59      184.79     40.82 o 
  -3  -5  13      605.05      651.87     47.82 o 
  -2  -5  13      606.98      664.62     46.72 o 
  -1  -5  13      205.34      266.93     32.69 o 
   0  -5  13       13.36        9.75     32.08 o 
   1  -5  13      178.19      232.82     62.97 o 
   2  -5  13      843.98      784.59     94.22 o 
   3  -5  13      480.27      561.70     85.11 o 
   4  -5  13       44.96       51.94     38.82 o 
  -5  -4  13      465.49      593.86     57.77 o 
  -4  -4  13      137.60      109.26     29.98 o 
  -3  -4  13      133.59      102.37     23.43 o 
  -2  -4  13      795.77      800.22     49.43 o 
  -1  -4  13     1046.45     1113.80     56.51 o 
   0  -4  13      634.75      641.73     95.00 o 
   1  -4  13      318.91      193.91     58.14 o 
   2  -4  13       32.72       26.88     33.99 o 
   3  -4  13      506.77      408.51     70.26 o 
   4  -4  13      689.24      633.05     83.47 o 
   5  -4  13      244.12      237.02     60.42 o 
  -6  -3  13       26.98       -5.74     15.13 o 
  -5  -3  13      225.44      209.86     37.63 o 
  -4  -3  13      531.81      568.62     54.49 o 
  -3  -3  13      221.38      263.10     31.15 o 
  -2  -3  13       21.56       22.86     15.48 o 
  -1  -3  13      248.96      256.41     73.31 o 
   0  -3  13      723.90      714.17     43.91 o 
   1  -3  13      760.96      694.46     58.05 o 
   2  -3  13      930.26      912.16     91.40 o 
   3  -3  13        0.30       16.31     29.80 o 
   4  -3  13      261.72      271.83     58.87 o 
   5  -3  13      341.82      346.64     65.70 o 
   6  -3  13      528.82      465.65     74.36 o 
  -6  -2  13      507.95      529.16     55.50 o 
  -5  -2  13      120.37      117.10     30.07 o 
  -4  -2  13       19.38       -2.92     13.12 o 
  -3  -2  13      317.85      417.90     44.92 o 
  -2  -2  13      365.88      433.85     44.83 o 
  -1  -2  13      458.36      454.53     45.47 o 
   0  -2  13        3.88        9.95     11.82 o 
   1  -2  13      875.53      846.96     59.55 o 
   2  -2  13     1145.35     1283.86     56.20 o 
   3  -2  13      592.16      496.27     67.52 o 
   4  -2  13      150.31       65.79     38.36 o 
   5  -2  13       29.50       15.04     33.99 o 
   6  -2  13      285.31      280.03     58.68 o 
   7  -2  13      605.90      497.63     76.18 o 
  -6  -1  13      557.90      519.78     54.13 o 
  -5  -1  13      641.19      812.20     62.97 o 
  -4  -1  13      120.18       90.94     26.34 o 
  -3  -1  13      165.37      122.02     27.70 o 
  -2  -1  13        3.44       -3.37     12.21 o 
  -1  -1  13      914.14      865.87     56.86 o 
   0  -1  13     1673.65     1735.39     82.19 o 
   1  -1  13      115.50       79.83     22.60 o 
   2  -1  13      485.63      425.10     39.91 o 
   3  -1  13     1099.50     1134.01     51.75 o 
   4  -1  13      765.61      787.78     80.28 o 
   5  -1  13      462.04      459.18     64.70 o 
   6  -1  13       38.95       21.51     33.72 o 
   7  -1  13      116.34      126.94     44.47 o 
  -7   0  13      333.02      346.73     48.02 o 
  -6   0  13       17.34        2.73     15.22 o 
  -5   0  13      163.96      189.08     34.63 o 
  -4   0  13      230.43      200.29     33.35 o 
  -3   0  13      932.31      876.62     61.42 o 
  -2   0  13      333.05      396.58     41.19 o 
  -1   0  13      106.15       64.79     21.41 o 
   0   0  13      478.78      498.55     43.01 o 
   1   0  13     1438.95     1612.82     77.82 o 
   2   0  13     1394.16     1448.98     71.81 o 
   3   0  13      410.51      379.17     38.09 o 
   4   0  13       15.59      -18.04     13.58 o 
   5   0  13      347.42      320.21     38.00 o 
   7   0  13      479.46      530.71     71.81 o 
  -7   1  13      409.86      412.52     51.58 o 
  -6   1  13      732.96      787.23     64.52 o 
  -5   1  13      311.32      317.94     41.46 o 
  -4   1  13       55.65       34.26     19.05 o 
  -3   1  13      271.79      301.81     37.91 o 
  -2   1  13     2250.31     2154.56     95.04 o 
  -1   1  13      500.53      432.02     43.83 o 
   0   1  13        2.45       -3.92     10.94 o 
   1   1  13      236.67      263.08     34.35 o 
   2   1  13     1866.05     1704.22     79.64 o 
   3   1  13     2967.51     2718.81    104.25 o 
   4   1  13     2329.85     2441.70     98.87 o 
   5   1  13      558.23      545.38     47.93 o 
   6   1  13       24.74        4.83     14.94 o 
  -7   2  13       12.75        2.82     17.77 o 
  -6   2  13      448.40      449.79     50.30 o 
  -5   2  13     1326.29     1342.91     80.65 o 
  -4   2  13     1098.34     1131.23     71.44 o 
  -3   2  13      727.85      775.93     56.41 o 
  -2   2  13      105.36      114.54     26.24 o 
  -1   2  13      842.97      739.85     52.67 o 
   0   2  13     1438.52     1551.22     77.37 o 
   1   2  13      261.94      237.20     31.53 o 
   2   2  13       30.73       30.07     18.23 o 
   3   2  13      529.89      512.31     43.65 o 
   4   2  13     1669.80     1776.03     82.74 o 
   5   2  13     1385.51     1450.99     75.82 o 
   6   2  13      423.06      412.43     43.56 o 
   7   2  13       16.01        6.56     17.50 o 
  -7   3  13      432.01      467.20     54.22 o 
  -6   3  13      396.83      415.80     49.57 o 
  -5   3  13      118.41      114.18     30.34 o 
  -4   3  13     1264.85     1114.55     70.08 o 
  -3   3  13     1003.22      938.04     62.69 o 
  -2   3  13      604.97      582.75     48.84 o 
  -1   3  13        3.10        5.29     12.48 o 
   0   3  13       94.67       47.29     18.86 o 
   1   3  13     1289.37     1257.71     68.43 o 
   2   3  13     1467.83     1391.66     71.81 o 
   3   3  13      301.98      289.60     35.54 o 
   4   3  13       26.06       21.05     17.04 o 
   5   3  13      334.75      310.37     38.82 o 
   6   3  13      335.14      349.37     41.19 o 
   7   3  13      247.49      222.89     35.27 o 
   8   3  13      112.53      130.76     31.89 o 
  -7   4  13      316.06      377.08     50.12 o 
  -6   4  13      856.78      938.86     69.80 o 
  -5   4  13     1788.29     1609.63     87.94 o 
  -4   4  13       47.37       64.61     24.88 o 
  -3   4  13      400.17      391.38     44.38 o 
  -2   4  13     1008.03      939.96     61.05 o 
  -1   4  13     1245.25     1277.94     71.35 o 
   0   4  13      642.17      591.77     46.84 o 
   1   4  13        5.14       -5.74     10.48 o 
   2   4  13      406.51      413.43     41.19 o 
   3   4  13     1984.73     2117.57     93.31 o 
   4   4  13      648.72      547.84     49.12 o 
   5   4  13       86.86       92.49     25.15 o 
   6   4  13       10.38       -0.55     15.22 o 
   7   4  13      141.13      109.08     28.61 o 
   8   4  13      379.81      379.08     45.38 o 
  -6   5  13       60.41       33.92     19.22 o 
  -5   5  13      793.57      815.45     51.22 o 
  -4   5  13     1292.39     1360.93     62.88 o 
  -3   5  13      592.25      577.89     40.57 o 
  -2   5  13       40.38       29.52     18.04 o 
  -1   5  13     1240.47     1080.84     65.25 o 
   0   5  13     1170.56     1058.15     64.33 o 
   1   5  13      628.12      589.85     47.66 o 
   2   5  13      497.67      444.51     43.01 o 
   3   5  13       87.75       76.09     22.87 o 
   4   5  13     1222.29     1199.94     70.90 o 
   5   5  13     1375.73     1246.96     72.54 o 
   6   5  13      513.76      531.72     51.03 o 
   7   5  13       63.41       31.07     21.96 o 
   8   5  13       37.75       53.85     25.97 o 
  -6   6  13      184.23      205.65     33.02 o 
  -5   6  13        0.72        2.85     14.18 o 
  -4   6  13      514.86      541.92     42.24 o 
  -3   6  13     1172.28     1227.61     59.10 o 
  -2   6  13     1602.98     1626.78     66.54 o 
  -1   6  13      394.50      399.81     34.49 o 
   0   6  13       79.57       54.53     17.44 o 
   1   6  13      252.49      250.14     34.90 o 
   2   6  13      840.68      861.68     58.68 o 
   3   6  13      626.21      571.26     49.39 o 
   4   6  13        5.38       20.05     17.50 o 
   5   6  13      142.06      112.27     28.34 o 
   6   6  13      877.35      810.19     62.15 o 
   7   6  13      690.48      751.96     62.69 o 
   8   6  13       88.68       76.73     29.71 o 
  -6   7  13      441.80      466.08     54.54 o 
  -5   7  13      382.40      451.88     99.78 o 
  -4   7  13       75.58       91.89     23.69 o 
  -3   7  13      334.53      314.90     55.68 o 
  -2   7  13      692.40      648.92     43.49 o 
  -1   7  13      844.30      880.56     48.79 o 
   0   7  13     1072.35     1022.43     51.32 o 
   1   7  13       39.17       22.62     14.19 o 
   2   7  13       40.61       33.26     17.22 o 
   3   7  13      572.81      562.88     52.31 o 
   4   7  13     2188.57     2197.85    101.88 o 
   5   7  13      638.93      621.93     57.14 o 
   6   7  13        8.53        5.47     16.77 o 
   7   7  13      146.84      122.11     33.72 o 
   8   7  13      434.52      401.68     51.58 o 
  -5   8  13      390.72      519.41     84.38 o 
  -4   8  13      994.14      953.19     55.06 o 
  -3   8  13      340.95      395.34     37.83 o 
  -2   8  13       37.86       37.12     18.05 o 
  -1   8  13        8.45       15.55     15.56 o 
   0   8  13      337.17      358.53     34.03 o 
   1   8  13      446.55      482.85     43.24 o 
   2   8  13      169.72      166.35     26.23 o 
   3   8  13      120.05       95.95     29.52 o 
   4   8  13      138.25      141.52     31.80 o 
   5   8  13      874.95      935.22     68.16 o 
   6   8  13      323.50      435.03     52.58 o 
   7   8  13       87.48       64.52     26.24 o 
  -4   9  13       58.26       40.20     21.12 o 
  -3   9  13      849.74      873.34     70.44 o 
  -2   9  13      978.27      963.67     60.10 o 
  -1   9  13      546.01      556.49     42.59 o 
   0   9  13       37.22       32.79     28.57 o 
   1   9  13      399.05      410.09     38.36 o 
   2   9  13      713.79      781.26     47.88 o 
   3   9  13      525.00      493.81     50.76 o 
   4   9  13       61.52       30.16     22.23 o 
   5   9  13        2.34       28.25     21.23 o 
   6   9  13      229.44      159.65     37.27 o 
   7   9  13      553.73      574.54     61.97 o 
  -4  10  13      292.56      272.37     75.00 o 
  -3  10  13       23.07       24.87     17.63 o 
  -2  10  13       51.94       61.47     20.52 o 
  -1  10  13      697.05      744.48     91.44 o 
   0  10  13     1197.58     1347.74     64.79 o 
   1  10  13      598.70      567.18     44.57 o 
   2  10  13       14.57       16.84     16.29 o 
   3  10  13      188.74      136.41     33.53 o 
   4  10  13      111.38      149.72     34.90 o 
   5  10  13      301.61      305.00     47.84 o 
   6  10  13       28.16       -4.65     20.32 o 
  -2  11  13      273.47      224.25     33.07 o 
  -1  11  13        6.50        1.74     14.06 o 
   0  11  13     1007.19     1069.14     59.53 o 
   1  11  13     1585.79     1552.93     93.68 o 
   2  11  13      528.04      498.58     43.95 o 
   3  11  13      172.66      228.27     40.55 o 
   4  11  13        3.10       14.67     21.51 o 
   5  11  13      270.17      296.98     48.93 o 
   0  12  13        6.97        1.51     19.69 o 
   1  12  13      246.41      266.39     36.80 o 
   2  12  13      730.18      734.65     63.06 o 
   3  12  13      583.08      677.97     64.61 o 
  -1  -5  14      620.90      702.85     94.95 o 
   0  -5  14      428.03      415.17     79.64 o 
   1  -5  14      153.32      174.69     61.14 o 
  -3  -4  14      596.60      767.45     70.03 o 
  -2  -4  14      312.81      325.80     42.56 o 
  -1  -4  14       50.16       31.45     28.07 o 
   0  -4  14      198.11      156.84     67.11 o 
   1  -4  14      490.28      536.00     80.28 o 
   2  -4  14      337.17      480.59     79.19 o 
   3  -4  14       98.54       21.78     39.91 o 
  -4  -3  14        0.17        4.56     17.04 o 
  -3  -3  14      302.19      345.73     43.74 o 
  -2  -3  14      589.27      545.29     52.76 o 
  -1  -3  14      598.51      611.27     50.67 o 
   0  -3  14      464.83      487.86     40.81 o 
   1  -3  14       51.57       20.90     14.35 o 
   2  -3  14      263.95      218.61     58.14 o 
   3  -3  14      456.04      540.83     76.73 o 
   4  -3  14      203.29      177.42     52.12 o 
  -5  -2  14      472.08      512.58     55.68 o 
  -4  -2  14      731.44      674.42     60.14 o 
  -3  -2  14      134.36      114.36     28.98 o 
  -2  -2  14      158.37      141.43     29.98 o 
  -1  -2  14      706.21      775.11     57.68 o 
   0  -2  14     1306.56     1304.18     73.90 o 
   1  -2  14      979.76     1194.20     70.08 o 
   2  -2  14      134.92      131.31     27.25 o 
   4  -2  14      358.92      322.67     62.88 o 
   5  -2  14      257.97      281.49     62.79 o 
  -5  -1  14       27.12       40.19     21.87 o 
  -4  -1  14      163.30      134.32     31.71 o 
  -3  -1  14      970.66      978.68     67.98 o 
  -2  -1  14      693.42      538.28     50.30 o 
  -1  -1  14       16.54        5.65     15.13 o 
   0  -1  14      263.74      235.92     34.26 o 
   1  -1  14     1305.06     1463.20     77.27 o 
   2  -1  14      705.28      745.95     53.40 o 
   3  -1  14       90.13      142.98     27.79 o 
  -6   0  14      525.75      461.18     53.95 o 
  -5   0  14      335.61      351.83     45.65 o 
  -4   0  14        8.12       16.22     18.41 o 
  -3   0  14      130.93      141.34     30.07 o 
  -2   0  14      870.86      876.17     60.87 o 
  -1   0  14     2187.66     1981.88     95.68 o 
   0   0  14      324.17      327.96     38.27 o 
   1   0  14        5.78        6.38     13.30 o 
   2   0  14      373.82      405.60     41.64 o 
   3   0  14      985.00     1088.03     64.15 o 
   4   0  14      854.54      900.13     59.60 o 
  -6   1  14       59.26       30.44     23.51 o 
  -5   1  14      540.83      453.26     50.94 o 
  -4   1  14      770.36      731.92     59.50 o 
  -3   1  14      806.83      733.38     57.14 o 
  -2   1  14       15.42       -0.36     13.49 o 
  -1   1  14      768.55      694.74     53.67 o 
   0   1  14      727.64      699.02     53.67 o 
   1   1  14      838.27      939.68     60.42 o 
   2   1  14      277.88      242.03     33.90 o 
   3   1  14        0.88        1.28     14.40 o 
   4   1  14      663.84      731.01     53.67 o 
   5   1  14     1327.58     1194.01     71.62 o 
  -6   2  14      244.86      255.24     42.56 o 
  -5   2  14        1.40       15.22     18.41 o 
  -4   2  14      183.62      177.42     33.17 o 
  -3   2  14      795.86      886.28     63.06 o 
  -2   2  14      669.89      621.75     53.13 o 
  -1   2  14        7.99       15.95     16.31 o 
   0   2  14      445.26      393.57     42.65 o 
   1   2  14      128.40      104.06     25.15 o 
   2   2  14      882.43      930.21     60.23 o 
   3   2  14      935.09     1001.56     62.51 o 
   4   2  14      348.87      316.20     38.27 o 
   5   2  14      101.82       73.45     25.70 o 
   6   2  14      555.71      599.33     52.85 o 
  -6   3  14      680.85      586.94     58.78 o 
  -5   3  14     1177.22     1105.71     75.18 o 
  -4   3  14      437.55      287.68     40.46 o 
  -3   3  14       44.00       35.72     19.77 o 
  -2   3  14       92.12      109.53     27.25 o 
  -1   3  14      458.34      385.09     42.92 o 
   0   3  14      490.49      468.66     45.74 o 
   1   3  14      115.04       67.71     23.24 o 
   2   3  14       31.84       73.17     23.33 o 
   3   3  14      184.52      264.35     36.54 o 
   4   3  14      913.12      917.81     62.06 o 
   5   3  14      849.78      851.20     60.60 o 
   6   3  14       65.57       30.07     18.68 o 
   7   3  14       38.65       13.03     19.41 o 
  -6   4  14        5.37        8.57     19.50 o 
  -5   4  14      679.37      574.09     57.41 o 
  -4   4  14      880.68      935.86     68.25 o 
  -3   4  14      214.51      251.23     38.18 o 
  -2   4  14      169.91      178.97     32.53 o 
  -1   4  14       99.06      133.95     29.07 o 
   0   4  14      932.97      848.01     58.05 o 
   1   4  14     1249.69     1230.83     71.35 o 
   2   4  14     1760.80     1635.06     82.74 o 
   3   4  14        2.62       -4.92     14.49 o 
   4   4  14      338.69      323.77     41.28 o 
   5   4  14      504.86      514.13     50.30 o 
   6   4  14      693.69      674.87     56.95 o 
   7   4  14      353.05      335.61     44.38 o 
  -6   5  14      458.08      536.54     57.68 o 
  -5   5  14      207.38      171.50     37.54 o 
  -4   5  14       28.41        5.83     16.95 o 
  -3   5  14      281.02      214.96     35.63 o 
  -2   5  14      228.23      253.42     37.00 o 
  -1   5  14      578.68      649.72     52.58 o 
   0   5  14       10.10        5.56     13.58 o 
   1   5  14      721.18      748.87     55.68 o 
   2   5  14      984.50      824.77     58.68 o 
   3   5  14     1265.82     1314.48     75.18 o 
   4   5  14      379.70      301.99     40.64 o 
   5   5  14       23.26       -2.46     16.22 o 
   6   5  14      191.61      265.81     41.01 o 
   7   5  14      233.75      182.98     37.18 o 
  -5   6  14      532.62      677.67     49.91 o 
  -4   6  14      656.57      677.27     47.53 o 
  -3   6  14      198.39      187.18     29.41 o 
  -2   6  14       23.88       32.08     18.86 o 
  -1   6  14      705.88      611.45     51.85 o 
   0   6  14     1471.16     1583.66     83.47 o 
   1   6  14       97.55      119.92     28.52 o 
   2   6  14      113.58       79.37     26.70 o 
   3   6  14      695.45      610.45     54.95 o 
   4   6  14     1166.01     1075.82     70.71 o 
   5   6  14      759.34      624.75     56.86 o 
   6   6  14      158.25      137.51     33.26 o 
   7   6  14        1.42       11.03     22.23 o 
  -5   7  14      128.77      161.48     56.63 o 
  -4   7  14      499.65      566.49     46.37 o 
  -3   7  14      987.33     1170.89     60.22 o 
  -2   7  14      645.25      567.69     43.56 o 
  -1   7  14      371.78      334.14     34.19 o 
   0   7  14      246.58      245.72     30.23 o 
   1   7  14     1067.26     1225.72     73.81 o 
   2   7  14      740.76      609.99     52.76 o 
   3   7  14      104.87      113.18     29.89 o 
   4   7  14       71.51       41.01     23.87 o 
   5   7  14      262.47      290.05     43.28 o 
   6   7  14      365.70      470.75     53.40 o 
   7   7  14      206.96      202.57     41.46 o 
  -4   8  14       21.07       -3.80     18.55 o 
  -3   8  14      399.97      305.19     35.88 o 
  -2   8  14      985.36     1063.49     57.35 o 
  -1   8  14      728.88      754.79     48.51 o 
   0   8  14      585.69      469.94     59.32 o 
   1   8  14        1.02       -1.68     12.87 o 
   2   8  14      860.80      715.88     58.78 o 
   4   8  14      591.08      590.13     56.95 o 
   5   8  14       70.56       94.22     29.07 o 
   6   8  14       42.26       46.29     27.06 o 
  -3   9  14       97.73       87.96     23.47 o 
  -2   9  14       11.75       12.81     16.45 o 
  -1   9  14      245.24      284.16     33.59 o 
   0   9  14      650.14      636.08     79.51 o 
   1   9  14      269.71      264.12     32.87 o 
   2   9  14        9.64        8.26     16.98 o 
   3   9  14      182.24      132.77     34.17 o 
   4   9  14      422.60      380.63     49.21 o 
   5   9  14      386.90      401.77     51.94 o 
  -2  10  14      434.63      387.79     65.43 o 
  -1  10  14       60.90       24.02     18.58 o 
   0  10  14       21.43       24.33     23.46 o 
   1  10  14      486.05      461.33     42.34 o 
   2  10  14      244.29      257.61     33.46 o 
   3  10  14       20.45        9.20     19.05 o 
   4  10  14       25.34       35.17     21.23 o 
   5  10  14      296.99      235.29     44.20 o 
   0  11  14      326.07      271.26     36.85 o 
   1  11  14       13.95        9.50     17.58 o 
   2  11  14      293.06      299.35     45.11 o 
   3  11  14      233.55      185.99     41.01 o 
  -2  -3  15       17.37       24.97     20.69 o 
  -1  -3  15       74.21       81.28     27.61 o 
   0  -3  15      393.53      335.61     42.74 o 
  -3  -2  15      336.46      390.56     48.21 o 
  -2  -2  15      855.91      986.16     68.62 o 
  -1  -2  15      336.57      348.64     44.01 o 
   0  -2  15        4.06        5.38     16.68 o 
   1  -2  15      194.22      208.13     34.72 o 
  -4  -1  15      101.60      141.52     34.99 o 
  -3  -1  15        0.30       16.49     17.86 o 
  -2  -1  15      439.37      374.89     44.74 o 
  -1  -1  15      955.41     1095.32     72.17 o 
   0  -1  15      709.07      791.60     59.05 o 
   1  -1  15      135.12      109.35     27.43 o 
   2  -1  15       65.81       78.09     24.88 o 
   3  -1  15      191.56      159.92     29.89 o 
  -4   0  15      461.97      370.88     46.93 o 
  -3   0  15      664.46      612.54     56.59 o 
  -2   0  15      742.06      760.53     60.51 o 
  -1   0  15       35.28       19.96     17.50 o 
   0   0  15      434.08      390.20     44.65 o 
   1   0  15      792.68      754.88     57.41 o 
   2   0  15      266.59      345.82     41.92 o 
   3   0  15       22.93       18.41     18.32 o 
   4   0  15       48.54       21.78     21.41 o 
  -4   1  15       40.01       53.03     23.05 o 
  -3   1  15      953.43     1034.45     70.90 o 
  -2   1  15     1231.97     1050.67     72.63 o 
  -1   1  15     1134.91     1068.90     68.71 o 
   0   1  15      240.45      242.21     37.00 o 
   1   1  15      144.55      109.26     27.70 o 
   2   1  15      812.22      828.51     59.41 o 
   3   1  15      562.16      615.55     51.12 o 
   4   1  15      160.57      203.94     34.81 o 
   5   1  15       32.09        8.66     19.87 o 
  -5   2  15      778.68      784.22     65.15 o 
  -4   2  15      700.17      576.55     56.50 o 
  -3   2  15       98.11       72.81     25.97 o 
  -2   2  15      147.56      149.63     32.08 o 
  -1   2  15     1130.33     1008.39     67.07 o 
   1   2  15     1124.96     1078.38     67.61 o 
   2   2  15      380.44      296.79     38.73 o 
   3   2  15      164.06      128.58     29.07 o 
   4   2  15      708.20      694.01     55.50 o 
   5   2  15      307.24      238.02     39.55 o 
   6   2  15       43.42       27.16     19.23 o 
  -5   3  15       77.04       60.23     27.16 o 
  -4   3  15      858.40      776.20     64.24 o 
  -3   3  15      874.37      927.11     68.62 o 
  -2   3  15      357.52      284.67     40.10 o 
  -1   3  15        2.82        3.46     15.13 o 
   0   3  15      677.58      695.10     55.22 o 
   1   3  15      877.90      962.83     64.97 o 
   2   3  15     1121.91     1119.56     69.16 o 
   3   3  15      364.94      345.09     42.10 o 
   4   3  15       32.78       29.62     21.23 o 
   5   3  15      605.38      557.41     53.40 o 
   6   3  15      664.19      714.15     58.87 o 
  -4   4  15        0.09       -5.38     16.68 o 
  -3   4  15      257.91      240.02     39.18 o 
  -2   4  15      435.58      321.03     43.01 o 
  -1   4  15      842.47      795.34     61.78 o 
   0   4  15      113.73       76.18     24.79 o 
   1   4  15       66.61       56.41     21.87 o 
   2   4  15      683.90      580.83     52.67 o 
   3   4  15      733.60      851.75     62.24 o 
   4   4  15      116.91      114.64     30.07 o 
   5   4  15       19.81       13.67     18.68 o 
   6   4  15      146.14      135.23     33.53 o 
  -4   5  15      739.19      646.53     60.14 o 
  -3   5  15       44.53       24.97     19.05 o 
  -2   5  15       16.44        3.46     13.94 o 
  -1   5  15      307.99      262.35     38.73 o 
   0   5  15     1068.34     1053.50     69.44 o 
   1   5  15      450.35      446.24     46.93 o 
   2   5  15       60.35       34.35     20.14 o 
   3   5  15      135.20      154.46     32.26 o 
   4   5  15      352.66      359.31     45.74 o 
   5   5  15      218.23      223.26     38.55 o 
   6   5  15      103.43       84.75     28.34 o 
  -4   6  15      302.94      278.21     43.10 o 
  -3   6  15     1075.76     1007.02     72.44 o 
  -2   6  15      452.92      428.56     48.75 o 
  -1   6  15       28.25       22.14     17.77 o 
   0   6  15      352.05      336.89     43.10 o 
   1   6  15      982.11     1000.83     68.53 o 
   2   6  15      624.58      606.62     56.22 o 
   3   6  15      414.37      348.92     44.92 o 
   4   6  15       36.31       33.17     21.32 o 
   5   6  15       79.26       78.82     27.61 o 
   6   6  15      244.93      204.39     39.46 o 
  -3   7  15       66.37       72.05     23.26 o 
  -2   7  15      514.23      472.12     52.31 o 
  -1   7  15      752.69      672.05     59.69 o 
   0   7  15      258.75      292.97     41.19 o 
   1   7  15      108.99       78.64     24.60 o 
   2   7  15      455.15      436.22     49.21 o 
   3   7  15      565.25      411.70     49.21 o 
   4   7  15     1034.05     1242.31     80.37 o 
   5   7  15      369.19      375.80     49.12 o 
  -3   8  15      528.76      474.00     43.76 o 
  -2   8  15        2.04       12.24     18.66 o 
  -1   8  15       46.62       35.94     18.56 o 
   0   8  15      318.57      314.36     45.56 o 
   1   8  15      366.93      321.67     43.74 o 
   2   8  15       62.76       59.96     25.42 o 
   3   8  15        0.04        5.01     17.22 o 
   4   8  15      199.89      184.16     37.27 o 
   5   8  15      286.21      348.01     49.66 o 
  -2   9  15      337.69      298.09     36.24 o 
  -1   9  15      103.55      114.08     26.41 o 
   0   9  15       19.36       25.64     18.25 o 
   1   9  15       82.46      140.96     28.25 o 
   2   9  15      555.67      559.14     58.05 o 
   3   9  15      345.23      263.81     43.74 o 
   4   9  15      197.64      239.75     43.19 o 
   1  10  15       64.99       52.32     22.38 o 
   2  10  15        3.11      -10.80     16.73 o 
   0  -1  16       78.82       78.73     27.06 o 
   1  -1  16      419.75      478.59     50.94 o 
  -2   0  16     1097.45     1083.48     77.00 o 
  -1   0  16     1074.78     1052.40     71.44 o 
   0   0  16      206.02      251.87     40.37 o 
   1   0  16        0.09       13.03     17.59 o 
   2   0  16      261.72      241.85     38.09 o 
   3   0  16      693.84      784.13     60.60 o 
  -2   1  16       10.64        1.73     19.59 o 
  -1   1  16      488.79      377.71     46.29 o 
   0   1  16      663.68      680.07     58.50 o 
   1   1  16      434.43      531.62     51.49 o 
   2   1  16       63.51       48.39     23.78 o 
   3   1  16       92.63       56.86     23.97 o 
  -3   2  16      790.25      781.40     65.34 o 
  -2   2  16      639.29      621.75     57.50 o 
  -1   2  16      130.63      110.63     29.89 o 
   0   2  16        7.31        9.11     18.59 o 
   1   2  16      304.77      228.63     37.27 o 
   2   2  16      567.11      554.86     52.40 o 
   3   2  16      358.23      391.38     45.74 o 
   4   2  16        5.60        9.20     18.68 o 
  -3   3  16       72.63       52.31     25.24 o 
  -2   3  16      284.10      236.74     38.91 o 
  -1   3  16      889.87      857.94     66.43 o 
   0   3  16      497.89      444.69     48.57 o 
   1   3  16       97.97       57.68     24.42 o 
   2   3  16        2.45       -6.83     16.68 o 
   3   3  16      361.31      433.76     48.39 o 
   4   3  16      452.09      483.78     51.49 o 
  -3   4  16      150.96      193.82     37.54 o 
  -2   4  16       45.64       22.60     19.87 o 
  -1   4  16       53.40       70.35     25.79 o 
   0   4  16      766.45      758.43     60.87 o 
   1   4  16      639.24      659.56     56.32 o 
   2   4  16      372.25      313.56     42.65 o 
   3   4  16       44.98        2.73     18.77 o 
   4   4  16       71.63       47.57     23.42 o 
  -2   5  16      476.08      448.43     52.58 o 
  -1   5  16      463.42      305.45     43.10 o 
   0   5  16       98.56       93.49     29.16 o 
   1   5  16      276.41      277.20     41.19 o 
   2   5  16      589.25      560.51     54.31 o 
   3   5  16      322.37      248.32     39.64 o 
   4   5  16       58.25       57.32     25.61 o 
  -2   6  16      360.48      368.51     48.21 o 
  -1   6  16      692.33      727.18     61.87 o 
   0   6  16     1140.82     1090.68     73.90 o 
   1   6  16      278.00      261.53     41.01 o 
   2   6  16       16.29       -5.92     18.41 o 
   3   6  16      391.69      402.96     49.85 o 
   4   6  16      596.30      499.73     54.68 o 
  -1   7  16       26.31        2.92     19.14 o 
   0   7  16      310.98      342.63     46.29 o 
   1   7  16      658.90      695.92     59.60 o 
   2   7  16      155.00      188.99     38.45 o 
   3   7  16       47.04       57.04     28.70 o 
   0   8  16       65.13       45.84     24.06 o 
   1   8  16      113.55      120.65     32.26 o 
   2   8  16      506.95      492.26     55.22 o 
                                                 
